# Supplementary material for: SMARCAD1 and TOPBP1 contribute to heterochromatin maintenance at the transition from the 2C-like to the pluripotent state
Source: eLife. 2025 Feb 19;12:RP87742. doi: 10.7554/eLife.87742 (PMC11839162; doi:10.7554/eLife.87742)
Supplement: Figure 2—figure supplement 1—source data 1. [file elife-87742-fig2-figsupp1-data1.zip]

Archive with 3 entries (2 files):
- Figure 2-figure supplement 1_Source data 1/
- Figure 2-figure supplement 1_Source data 1/Dotblot_anti_H3.tif
- Figure 2-figure supplement 1_Source data 1/Dotblot_anti_Vinculin.tif
