# Supplementary material for: SMARCAD1 and TOPBP1 contribute to heterochromatin maintenance at the transition from the 2C-like to the pluripotent state
Source: eLife. 2025 Feb 19;12:RP87742. doi: 10.7554/eLife.87742 (PMC11839162; doi:10.7554/eLife.87742)
Supplement: Supplementary file 1. — (A) List of protein groups identified by mass spectrometry in –EdU, Luc, 2C- and 2C+ cells. (B) Input data for Significance Analysis of INTeractome (SAINT) analysis. (C) SAINT results of the comparison 2C- vs Luc and 2C+ vs Luc. (D) SAINT results of the comparison Luc vs 2C- and 2C+ vs 2C-. (E) SAINT results of the comparison Luc vs 2C+ and 2C- vs 2C+. (F) Total number of peptide spectrum matches (PSM) per protein in the different cells and conditions tested. [file elife-87742-supp1.xlsx]

## Sheet: S1A_Protein_Groups
Supplementary File 1A - List of Protein Groups identified by mass spectrometry in -EdU, Luc, 2C- and 2C+ cells
										minusEdU_rep1	minusEdU_rep2	minusEdU_rep3	Luc_rep1	Luc_rep2	Luc_rep3	2C-_rep1	2C-_rep2	2C-_rep3	2C+_rep1	2C+_rep2	2C+_rep3
Master	Accession	Description	Coverage [%]	# Peptides	# PSMs	# Unique Peptides	# AAs	MW [kDa]	calc. pI	Abundance: F1: Sample	Abundance: F2: Sample	Abundance: F3: Sample	Abundance: F4: Sample	Abundance: F5: Sample	Abundance: F6: Sample	Abundance: F7: Sample	Abundance: F8: Sample	Abundance: F9: Sample	Abundance: F10: Sample	Abundance: F11: Sample	Abundance: F12: Sample
IsMasterProtein	Q8BMG1	ATR-interacting protein OS=Mus musculus OX=10090 GN=Atrip PE=1 SV=2	1	1	1	1	785	85.5	6.25	979915	970436	821882	817650	1.42111e+06	177874	1.40506e+06	399956	659140	579545	230698	2.51763e+06
IsMasterProtein	Q8BP71	RNA binding protein fox-1 homolog 2 OS=Mus musculus OX=10090 GN=Rbfox2 PE=1 SV=2	2	1	6	1	449	47.3	6.55	348766	293421	135426	570911	1.42698e+06	724492	1.22137e+06	1.19654e+06	1271771	956209	561045	940009
IsMasterProtein	Q925B0	PRKC apoptosis WT1 regulator protein OS=Mus musculus OX=10090 GN=Pawr PE=1 SV=2	5	1	2	1	333	35.9	5.92
IsMasterProtein	Q99LW0	Ankyrin repeat domain-containing protein 10 OS=Mus musculus OX=10090 GN=Ankrd10 PE=2 SV=2	2	1	1	1	415	43.9	6.3
IsMasterProtein	Q5FWH2	Putative E3 ubiquitin-protein ligase UNKL OS=Mus musculus OX=10090 GN=Unkl PE=2 SV=2	2	1	1	1	727	79.6	7.99
IsMasterProtein	Q61495	Desmoglein-1-alpha OS=Mus musculus OX=10090 GN=Dsg1a PE=2 SV=2	2	2	3	2	1057	114.5	4.89				659720			788711	944649		739944	275772	509706
IsMasterProtein	P62876	DNA-directed RNA polymerases I, II, and III subunit RPABC5 OS=Mus musculus OX=10090 GN=Polr2l PE=3 SV=1	39	3	6	3	67	7.6	7.77		204424	61972.8	523472		1.00441e+06	583980	748123	1.79922e+06	1.34513e+06		2.26097e+06
IsMasterProtein	O08715	A-kinase anchor protein 1, mitochondrial OS=Mus musculus OX=10090 GN=Akap1 PE=1 SV=4	4	4	15	4	857	92.1	5.02	454425	652970	381540	472546	772760	750857	578777	913797	207752	717829	205446	233183
IsMasterProtein	P45952	Medium-chain specific acyl-CoA dehydrogenase, mitochondrial OS=Mus musculus OX=10090 GN=Acadm PE=1 SV=1	28	12	42	12	421	46.5	8.37	7.12598e+06	6.39822e+06	4.52579e+06	4.32492e+06	3.48046e+06	9.26112e+06	3.94671e+06	2.21535e+06	4.88082e+06	5.4933e+06	229057	6.22404e+06
IsMasterProtein	Q9WUH2	LIM/homeobox protein Lhx9 OS=Mus musculus OX=10090 GN=Lhx9 PE=1 SV=3	2	1	5	1	397	44	8.78	108631			438237	2.02055e+06	987971	1.17208e+06	685624	535244	257050	836124	498323
IsMasterProtein	CON_Q9TTE1	Serpin A3-1 OS=Bos taurus GN=SERPINA3-1 PE=1 SV=3	33	12	42	12	411	46.2	5.99	2.28559e+07	2.2412e+07	1.15064e+07	1.51658e+07	1.59694e+07	3.09728e+07	1.81463e+07	1.86801e+07	4.57286e+07	2.48886e+07	6328860	3.50208e+07
IsMasterProtein	P31254	Ubiquitin-like modifier-activating enzyme 1 Y OS=Mus musculus OX=10090 GN=Uba1y PE=1 SV=2	4	6	19	1	1058	118	5.55							243411		451775	209212	70764.9	570308
IsMasterProtein	Q8BH75	E3 ubiquitin-protein ligase NRDP1 OS=Mus musculus OX=10090 GN=Rnf41 PE=1 SV=1	3	1	1	1	317	35.9	6.14
IsMasterProtein	Q9CSU0	Regulation of nuclear pre-mRNA domain-containing protein 1B OS=Mus musculus OX=10090 GN=Rprd1b PE=1 SV=2	19	5	16	5	326	36.9	5.97				588494	702927	777620	1.45181e+06	734867	2.49215e+06	1.70707e+06	185483	2.1792e+06
IsMasterProtein	Q99LC5	Electron transfer flavoprotein subunit alpha, mitochondrial OS=Mus musculus OX=10090 GN=Etfa PE=1 SV=2	27	7	10	7	333	35	8.38	546542	502834	1.10303e+06	672494	516491	2.0602e+06	441083	1.11332e+06	226427			616137
IsMasterProtein	P33609	DNA polymerase alpha catalytic subunit OS=Mus musculus OX=10090 GN=Pola1 PE=1 SV=2	10	12	37	12	1465	167.2	5.74	260691	46543.3	218297	1.82121e+06	1.33425e+06	2.28662e+06	3.26898e+06	3.34964e+06	2.18634e+06	3.66311e+06	298797	3.2585e+06
IsMasterProtein	Q61584	Fragile X mental retardation syndrome-related protein 1 OS=Mus musculus OX=10090 GN=Fxr1 PE=1 SV=2	18	14	71	12	677	76.2	6.98	6.17638e+06	6.19583e+06	4.24647e+06	9.17321e+06	8.27363e+06	1.1104e+07	9.83341e+06	1.11893e+07	1.09151e+07	1.50982e+07	1.61927e+06	1.66827e+07
IsMasterProtein	Q6P4S8	Integrator complex subunit 1 OS=Mus musculus OX=10090 GN=Ints1 PE=1 SV=2	3	6	14	6	2195	245	6.28				1.21624e+06	1.77135e+06	614017	265579	1.61089e+06	1.01837e+06		416149	1.13384e+06
IsMasterProtein	Q0VGB7	Serine/threonine-protein phosphatase 4 regulatory subunit 2 OS=Mus musculus OX=10090 GN=Ppp4r2 PE=1 SV=1	8	3	8	3	417	46.5	4.56				273024	1.46518e+06	727249	792647	1.05455e+06	99148.3	315533	597230	418157
IsMasterProtein	Q00417	Transcription factor 7 OS=Mus musculus OX=10090 GN=Tcf7 PE=2 SV=2	3	1	1	1	419	45.4	7.97
IsMasterProtein	Q8R1F5	Putative hydroxypyruvate isomerase OS=Mus musculus OX=10090 GN=Hyi PE=1 SV=2	4	1	1	1	277	30.4	6.43
IsMasterProtein	Q921C3	Bromodomain and WD repeat-containing protein 1 OS=Mus musculus OX=10090 GN=Brwd1 PE=1 SV=2	4	10	23	9	2304	259.1	8.4	385179	145213	69909.5	2.88201e+06	5.51867e+06	3.28403e+06	2.19958e+06	951523	2.45241e+06	1.80982e+06	1.46262e+06	2.86821e+06
IsMasterProtein	Q7TMY4	THO complex subunit 7 homolog OS=Mus musculus OX=10090 GN=Thoc7 PE=1 SV=2	5	1	1	1	204	23.7	5.67		258523		481055		513988	457646	380868	553011	808447		787286
IsMasterProtein	P53026	60S ribosomal protein L10a OS=Mus musculus OX=10090 GN=Rpl10a PE=1 SV=3	37	10	65	10	217	24.9	9.98	1.89927e+07	1.69422e+07	1.16818e+07	3.0429e+07	2.65828e+07	6.26368e+07	4.86542e+07	62431038	1.13279e+08	8.38497e+07	1.44222e+07	114736309
IsMasterProtein	P12970	60S ribosomal protein L7a OS=Mus musculus OX=10090 GN=Rpl7a PE=1 SV=2	38	11	70	11	266	30	10.56	8.18995e+06	8.53539e+06	5.7454e+06	5.76527e+07	4.94119e+07	4.14952e+07	7.62847e+07	9.25535e+07	9.13867e+07	7.89934e+07	3.00085e+07	1.46507e+08
IsMasterProtein	P46467	Vacuolar protein sorting-associated protein 4B OS=Mus musculus OX=10090 GN=Vps4b PE=1 SV=2	6	3	9	3	444	49.4	7.11	127453	114829	85357.7	294365	445554	413472	373527	335947	271366	343733	343572	570137
IsMasterProtein	Q91ZB0	Alpha-protein kinase 2 OS=Mus musculus OX=10090 GN=Alpk2 PE=2 SV=3	0	1	1	1	2144	233.2	4.89
IsMasterProtein	Q61124	Battenin OS=Mus musculus OX=10090 GN=Cln3 PE=1 SV=2	3	1	4	1	438	47.6	5.44
IsMasterProtein	P28322	ETS translocation variant 4 OS=Mus musculus OX=10090 GN=Etv4 PE=2 SV=2	2	1	1	1	485	54	5.67
IsMasterProtein	Q80TN7	Neuron navigator 3 OS=Mus musculus OX=10090 GN=Nav3 PE=1 SV=2	0	1	1	1	2359	252.1	8.76
IsMasterProtein	Q9D1C9	Ribosomal RNA-processing protein 7 homolog A OS=Mus musculus OX=10090 GN=Rrp7a PE=2 SV=1	5	1	1	1	280	32.4	9.48				124875			139655				101381
IsMasterProtein	A2AKX3	Probable helicase senataxin OS=Mus musculus OX=10090 GN=Setx PE=1 SV=1	0	1	8	1	2646	297.4	6.83	342085	437977	294275			369982		314951	1.51222e+06	720460		1.5063e+06
IsMasterProtein	O70421	Frizzled-1 OS=Mus musculus OX=10090 GN=Fzd1 PE=1 SV=3	1	1	1	1	642	71.1	7.71
IsMasterProtein	O70475	UDP-glucose 6-dehydrogenase OS=Mus musculus OX=10090 GN=Ugdh PE=1 SV=1	10	5	10	5	493	54.8	7.56				662390	1.35446e+06	316369	987292	2.73059e+06	520352	524814	424001	317955
IsMasterProtein	Q8BH59	Calcium-binding mitochondrial carrier protein Aralar1 OS=Mus musculus OX=10090 GN=Slc25a12 PE=1 SV=1	4	3	4	1	677	74.5	8.25	564504	454257	410730	232187	240522	396995	533192	393718	842797	634444
IsMasterProtein	Q8BG81	Polymerase delta-interacting protein 3 OS=Mus musculus OX=10090 GN=Poldip3 PE=1 SV=1	40	15	45	15	420	46.1	10.05	530679	294414	360907	3.86896e+06	8.09932e+06	3.15801e+06	6.75753e+06	5.64213e+06	6.85378e+06	5.62988e+06	1.36388e+06	6.50724e+06
IsMasterProtein	Q3UVR3	Tau-tubulin kinase 2 OS=Mus musculus OX=10090 GN=Ttbk2 PE=1 SV=1	1	1	1	1	1243	136.7	7.21												596260
IsMasterProtein	P26049	Gamma-aminobutyric acid receptor subunit alpha-3 OS=Mus musculus OX=10090 GN=Gabra3 PE=1 SV=1	2	1	1	1	492	55.4	8.94
IsMasterProtein	Q9R207	Nibrin OS=Mus musculus OX=10090 GN=Nbn PE=1 SV=1	2	2	3	2	751	83.7	6.68				128198	294479		164707			181730
IsMasterProtein	Q9DCB1	High mobility group nucleosome-binding domain-containing protein 3 OS=Mus musculus OX=10090 GN=Hmgn3 PE=1 SV=1	17	1	2	1	99	10.8	9.7											148434	121995
IsMasterProtein	Q8C2B3	Histone deacetylase 7 OS=Mus musculus OX=10090 GN=Hdac7 PE=1 SV=2	1	1	2	1	938	101.2	7.47	11295887	10256995	8258065	2.95302e+06		29872420	4.66802e+06	7323366	21392302	13692975		20695544
IsMasterProtein	Q8BMA6	Signal recognition particle subunit SRP68 OS=Mus musculus OX=10090 GN=Srp68 PE=1 SV=2	19	10	45	10	625	70.5	8.57	905123	789989	759612	1.54801e+06	2.03794e+06	2.20749e+06	1.06346e+06	1.8398e+06	1.66089e+06	598653	367234	2.13397e+06
IsMasterProtein	Q9QUH0	Glutaredoxin-1 OS=Mus musculus OX=10090 GN=Glrx PE=1 SV=3	10	1	2	1	107	11.9	8.37	115434					341083	168032	242513	399650	788649		929156
IsMasterProtein	P70670	Nascent polypeptide-associated complex subunit alpha, muscle-specific form OS=Mus musculus OX=10090 GN=Naca PE=1 SV=2	2	4	39	4	2187	220.4	9.35	2.43479e+06	2.06773e+06	1.13315e+06	4.18114e+06	4.65596e+06	6.65007e+06	7.39228e+06	7.16211e+06	1.04053e+07	7.63592e+06	3.16424e+06	1.4423e+07
IsMasterProtein	Q924W5	Structural maintenance of chromosomes protein 6 OS=Mus musculus OX=10090 GN=Smc6 PE=1 SV=1	16	18	44	18	1097	127.1	7.17	80945.5		51315.7	2.32901e+06	3.46693e+06	1.50602e+07	3414375	1.7796e+06	1.65278e+07	2.11576e+06	1.38359e+06	2.99921e+07
IsMasterProtein	Q9JLV6	Bifunctional polynucleotide phosphatase/kinase OS=Mus musculus OX=10090 GN=Pnkp PE=1 SV=2	7	3	6	3	522	57.2	7.9				438279		229951	253426	284555	373759	253226		591250
IsMasterProtein	Q3TYA6	M-phase phosphoprotein 8 OS=Mus musculus OX=10090 GN=Mphosph8 PE=1 SV=1	11	10	38	10	858	97.4	5.85	367936	153518	79465.3	3.72846e+06	3.51399e+06	3.98244e+06	3.92627e+06	4.79795e+06	6.52341e+06	4.25573e+06	1.28687e+06	6.1975e+06
IsMasterProtein	P43274	Histone H1.4 OS=Mus musculus OX=10090 GN=H1-4 PE=1 SV=2	36	12	175	2	219	22	11.11	1.15351e+06	1.00667e+06	698889	1.02831e+08	1.05393e+08	6.18398e+07	1.92904e+08	1.53254e+08	1.92058e+08	1.82797e+08	1.50872e+08	3.19912e+08
IsMasterProtein	Q8BXR1	Probable cationic amino acid transporter OS=Mus musculus OX=10090 GN=Slc7a14 PE=1 SV=1	1	1	2	1	771	83.9	5.35				640074	837680	584993	644934		833683	434138	236293	645749
IsMasterProtein	Q6P5G6	UBX domain-containing protein 7 OS=Mus musculus OX=10090 GN=Ubxn7 PE=1 SV=2	6	2	5	2	467	52.1	5.03	100576		35382.3	538323	455600	351623	290553		645047		90503.2	777768
IsMasterProtein	P97325	CMP-N-acetylneuraminate-beta-1,4-galactoside alpha-2,3-sialyltransferase OS=Mus musculus OX=10090 GN=St3gal3 PE=1 SV=2	2	1	1	1	374	42.1	9.09		91805.6	53148	350515	521379	238562	343234	268790	184327	239464	255362	419528
IsMasterProtein	Q80U70	Polycomb protein Suz12 OS=Mus musculus OX=10090 GN=Suz12 PE=1 SV=2	26	16	70	16	741	83	8.81	721227	513482	204262	7.17668e+06	7.43469e+06	1.02148e+07	1.35338e+07	1.18125e+07	1.78767e+07	1.83166e+07	2.88218e+06	2.12838e+07
IsMasterProtein	Q3TCX3	KH homology domain-containing protein 4 OS=Mus musculus OX=10090 GN=Khdc4 PE=1 SV=1	4	2	3	2	612	64.5	8.73				142454	280238	126822		232883	132179	92228.2	134150
IsMasterProtein	E9PYH6	Histone-lysine N-methyltransferase SETD1A OS=Mus musculus OX=10090 GN=Setd1a PE=1 SV=1	2	2	6	2	1716	185.9	5.06		59848.1		134189	597673	114294	217585	410144
IsMasterProtein	Q9DCL9	Multifunctional protein ADE2 OS=Mus musculus OX=10090 GN=Paics PE=1 SV=4	34	14	91	14	425	47	7.23	1.5327e+07	1.58006e+07	1.04822e+07	1.63193e+07	1.33032e+07	2.27574e+07	1.71094e+07	1.58728e+07	2.53413e+07	1.9516e+07	4.69686e+06	2.29962e+07
IsMasterProtein	Q91WD5	NADH dehydrogenase [ubiquinone] iron-sulfur protein 2, mitochondrial OS=Mus musculus OX=10090 GN=Ndufs2 PE=1 SV=1	6	3	7	3	463	52.6	6.99	386919	296742	247351			252413			217476
IsMasterProtein	Q91WM1	Spermatid perinuclear RNA-binding protein OS=Mus musculus OX=10090 GN=Strbp PE=1 SV=1	8	5	25	3	672	73.7	8.72				351814	154444	365534	562501	454956		140869
IsMasterProtein	P70677	Caspase-3 OS=Mus musculus OX=10090 GN=Casp3 PE=1 SV=1	6	1	2	1	277	31.5	6.92
IsMasterProtein	Q922V4	Pleiotropic regulator 1 OS=Mus musculus OX=10090 GN=Plrg1 PE=1 SV=1	27	13	67	13	513	56.9	9.17	1.02668e+06	1.07517e+06	648158	6.47057e+06	8.04233e+06	9505681	1.02463e+07	1.01447e+07	1.67401e+07	1.24092e+07	3.54977e+06	1.61138e+07
IsMasterProtein	A3KGV1	Outer dense fiber protein 2 OS=Mus musculus OX=10090 GN=Odf2 PE=1 SV=1	1	1	1	1	830	95.5	7.61				139392	232385						138377
IsMasterProtein	Q8BFU2	Histone H2A type 3 OS=Mus musculus OX=10090 GN=Hist3h2a PE=1 SV=3	68	12	252	6	130	14.1	11.05	1.83531e+07	1.82745e+07	1.27178e+07	1.68946e+09	2.11664e+09	1.95609e+09	2.86158e+09	3.16217e+09	6.00222e+09	4.92819e+09	3.11923e+09	1.03316e+10
IsMasterProtein	P61249	Retinal cone rhodopsin-sensitive cGMP 3',5'-cyclic phosphodiesterase subunit gamma OS=Mus musculus OX=10090 GN=Pde6h PE=3 SV=2	7	1	1	1	83	9	9.25	89620.9	49922.5	58181.2		286053	133151		138168			215179
IsMasterProtein	Q8BU03	Periodic tryptophan protein 2 homolog OS=Mus musculus OX=10090 GN=Pwp2 PE=1 SV=1	4	3	6	3	919	102.8	6.23		73197.2	62688.9	72237.3	55642.7	615117	156892	154984	712729	851257		935618
IsMasterProtein	Q9CYR0	Single-stranded DNA-binding protein, mitochondrial OS=Mus musculus OX=10090 GN=Ssbp1 PE=1 SV=1	30	4	53	4	152	17.3	9.92	355774	391511	204846	9.93578e+06	9.05906e+06	9.89297e+06	2.51051e+07	20941526	1.64564e+07	1.24813e+07	4.10075e+06	1.83895e+07
IsMasterProtein	Q9CXE2	B-cell CLL/lymphoma 7 protein family member A OS=Mus musculus OX=10090 GN=Bcl7a PE=2 SV=1	3	1	2	1	210	22.8	5.06				158902	217430				517724
IsMasterProtein	P49722	Proteasome subunit alpha type-2 OS=Mus musculus OX=10090 GN=Psma2 PE=1 SV=3	14	3	9	3	234	25.9	7.43		123236		2.1711e+06	4.24966e+06	1.34414e+06	1.17461e+06	1.14414e+06	2.39255e+06	1.89586e+06	1.47018e+06	1.89463e+06
IsMasterProtein	P20029	Endoplasmic reticulum chaperone BiP OS=Mus musculus OX=10090 GN=Hspa5 PE=1 SV=3	27	15	138	13	655	72.4	5.16	4.20571e+06	3.35275e+06	2.4559e+06	5.96861e+06	6.02441e+06	7.88252e+06	7.3072e+06	7.10485e+06	5.9975e+06	5.84824e+06	1.89502e+06	6.86573e+06
IsMasterProtein	Q8BHE8	m-AAA protease-interacting protein 1, mitochondrial OS=Mus musculus OX=10090 GN=Maip1 PE=1 SV=1	3	1	1	1	291	33	9.14	179815	214077	98238.2	265852	295227	248879	102119	117220	96137.1	195013
IsMasterProtein	Q6NS46	Protein RRP5 homolog OS=Mus musculus OX=10090 GN=Pdcd11 PE=1 SV=2	5	10	18	10	1862	207.6	8.75	232083	234279	123581	1.33045e+06	1.40582e+06	1.61065e+06	2.28409e+06	1.28918e+06	274767	3.15879e+06	522454	980357
IsMasterProtein	P61027	Ras-related protein Rab-10 OS=Mus musculus OX=10090 GN=Rab10 PE=1 SV=1	10	2	3	2	200	22.5	8.38	186326	224326	113597	411677	533659	398852	339622	614971	571524	367637	92142.7	457178
IsMasterProtein	Q6ZPR5	Sphingomyelin phosphodiesterase 4 OS=Mus musculus OX=10090 GN=Smpd4 PE=1 SV=2	9	8	25	8	823	93.2	8.13	994612	654426	744674	1.95224e+06	2088029	2.39231e+06	3.158e+06	2.73947e+06	2.71805e+06	2.67248e+06	544138	3.98964e+06
IsMasterProtein	Q9EST5	Acidic leucine-rich nuclear phosphoprotein 32 family member B OS=Mus musculus OX=10090 GN=Anp32b PE=1 SV=1	19	6	16	3	272	31.1	4.01	1.46412e+06	1.29995e+06	1.11772e+06	1.85124e+06	4.8253e+06	5.22649e+06	6.30589e+06	5966016	6.53764e+06	7.05622e+06		1.43867e+07
IsMasterProtein	Q7TQE6	Macoilin OS=Mus musculus OX=10090 GN=Maco1 PE=1 SV=1	1	1	1	1	664	76	9.07
IsMasterProtein	Q8R3N6	THO complex subunit 1 OS=Mus musculus OX=10090 GN=Thoc1 PE=1 SV=1	5	3	6	3	657	75.4	4.97	413891		377072	417330	611239	353386	164172	450289	279375	518877	193358	612371
IsMasterProtein	E9PYI1	Zinc finger protein 568 OS=Mus musculus OX=10090 GN=Znf568 PE=1 SV=1	1	1	1	1	671	77.1	8.9		45567.3	26391.9	148057	264396			119769			81281.6
IsMasterProtein	P56399	Ubiquitin carboxyl-terminal hydrolase 5 OS=Mus musculus OX=10090 GN=Usp5 PE=1 SV=1	15	13	54	13	858	95.8	5.01	1.60296e+06	2.4718e+06	1.27242e+06	3.74127e+06	4.41122e+06	4.3174e+06	5.93552e+06	4.70453e+06	3.53077e+06	6.24679e+06	5.05374e+06	8.90088e+06
IsMasterProtein	Q8VHE6	Dynein heavy chain 5, axonemal OS=Mus musculus OX=10090 GN=Dnah5 PE=1 SV=2	0	2	4	2	4621	527.2	6.15				212097	68583	576217	431861	390068	1007667	964551		1.24822e+06
IsMasterProtein	Q64727	Vinculin OS=Mus musculus OX=10090 GN=Vcl PE=1 SV=4	2	2	2	2	1066	116.6	6	156371		43939.5	42429.2		318046		175885		85075.5	115567
IsMasterProtein	P48964	M-phase inducer phosphatase 1 OS=Mus musculus OX=10090 GN=Cdc25a PE=2 SV=2	2	1	1	1	514	57.8	6.92	11699262	6.47281e+06	5293039	11892870	15270224	10609958	33263084	9053789	21696362	29255892	14987798	21224798
IsMasterProtein	P11798	Calcium/calmodulin-dependent protein kinase type II subunit alpha OS=Mus musculus OX=10090 GN=Camk2a PE=1 SV=2	3	2	2	1	478	54.1	7.08
IsMasterProtein	Q8K1J5	Replication stress response regulator SDE2 OS=Mus musculus OX=10090 GN=Sde2 PE=1 SV=1	6	3	4	3	448	48.6	5.66		198776	129197	2.01395e+06	2.51832e+06	1.13217e+06	2.88777e+06	2.80268e+06	2.20999e+06	4.27485e+06	756101	225422
IsMasterProtein	Q62318	Transcription intermediary factor 1-beta OS=Mus musculus OX=10090 GN=Trim28 PE=1 SV=3	45	27	425	27	834	88.8	5.77	6.0782e+07	5.55909e+07	3.89298e+07	1.50731e+08	2.08657e+08	2.60263e+08	2.78337e+08	2.67742e+08	4.14944e+08	4.31895e+08	1.64324e+08	7.3516e+08
IsMasterProtein	Q3TKY6	Spliceosome-associated protein CWC27 homolog OS=Mus musculus OX=10090 GN=Cwc27 PE=1 SV=1	7	4	7	4	469	53.5	5.53			180543		2.37045e+06	1.44247e+06	416153	661472	530362	964015	1.36269e+06	1.91884e+06
IsMasterProtein	Q60739	BAG family molecular chaperone regulator 1 OS=Mus musculus OX=10090 GN=Bag1 PE=1 SV=3	5	2	2	2	355	39.7	8.46	2.2718e+06	1904476	1.27849e+06	8567871	9594780	8268303	4.65621e+06	5673804	7801703	7089547	7.24552e+06	6500295
IsMasterProtein	O70325	Phospholipid hydroperoxide glutathione peroxidase OS=Mus musculus OX=10090 GN=Gpx4 PE=1 SV=4	15	3	11	3	197	22.2	8.46	306018	690126	231785	412499	1.15291e+06	1.1967e+06	1.75509e+06	1.60168e+06	2.00896e+06	1.88623e+06	413491	2.27989e+06
IsMasterProtein	Q6P5B0	RRP12-like protein OS=Mus musculus OX=10090 GN=Rrp12 PE=1 SV=1	3	4	5	4	1295	143	8.91				150099	653374	507725	677865	565846	305233	921474	34094.6	521522
IsMasterProtein	L0N7N1	Kinesin-like protein KIF14 OS=Mus musculus OX=10090 GN=Kif14 PE=1 SV=1	0	1	12	1	1674	186.3	7.84		153440	92362.8	4399458	7438883	5227201	2.72848e+07	24726016	40738530	9.03945e+07	2.20297e+07	1.13638e+08
IsMasterProtein	Q8BVC4	Coiled-coil domain-containing protein 68 OS=Mus musculus OX=10090 GN=Ccdc68 PE=2 SV=1	3	2	2	2	333	38	7.33	2974251	3.07314e+06	1.79382e+06	2.07521e+06			1.92623e+06			2.6998e+06	1687343	2364588
IsMasterProtein	Q9Z1N5	Spliceosome RNA helicase Ddx39b OS=Mus musculus OX=10090 GN=Ddx39b PE=1 SV=1	47	19	108	9	428	49	5.67	2.72253e+06	2.95543e+06	1.64595e+06	1.1505e+07	1.5987e+07	15605376	2.13043e+07	2.02594e+07	2.8149e+07	3.67404e+07	8.25873e+06	3.7509e+07
IsMasterProtein	Q922R8	Protein disulfide-isomerase A6 OS=Mus musculus OX=10090 GN=Pdia6 PE=1 SV=3	12	4	6	4	440	48.1	5.14	245896	106200		324009	337822	570739	327537	202878		146409	215553	1.20347e+06
IsMasterProtein	Q9CZ91	Serum response factor-binding protein 1 OS=Mus musculus OX=10090 GN=Srfbp1 PE=1 SV=1	9	2	4	2	441	48.7	9.54				113665			112101	88254.1	99128.5	470043	119395
IsMasterProtein	P09103	Protein disulfide-isomerase OS=Mus musculus OX=10090 GN=P4hb PE=1 SV=2	6	2	2	2	509	57	4.88
IsMasterProtein	Q9R0Q6	Actin-related protein 2/3 complex subunit 1A OS=Mus musculus OX=10090 GN=Arpc1a PE=1 SV=1	2	1	1	1	370	41.6	8.18	278417	220881	143979	402379				788172	1.13082e+06	1.39636e+06		2178000
IsMasterProtein	P56382	ATP synthase subunit epsilon, mitochondrial OS=Mus musculus OX=10090 GN=Atp5f1e PE=1 SV=2	15	1	5	1	52	5.8	10.01	376552						1.02365e+06		1.1794e+06			1.48626e+06
IsMasterProtein	B2RX14	Terminal uridylyltransferase 4 OS=Mus musculus OX=10090 GN=Tut4 PE=1 SV=2	1	1	1	1	1644	184.5	8.19
IsMasterProtein	Q01320	DNA topoisomerase 2-alpha OS=Mus musculus OX=10090 GN=Top2a PE=1 SV=2	43	62	466	50	1528	172.7	8.6	4.17727e+07	5.30331e+07	2.8016e+07	1.66667e+08	2.2559e+08	3.28901e+08	2.8027e+08	3.42307e+08	3.20331e+08	3.29768e+08	8.94324e+07	3.52136e+08
IsMasterProtein	Q8BI06	Cell migration-inducing and hyaluronan-binding protein OS=Mus musculus OX=10090 GN=Cemip PE=1 SV=4	1	1	1	1	1361	152.9	8.07
IsMasterProtein	Q60754	Macrophage receptor MARCO OS=Mus musculus OX=10090 GN=Marco PE=1 SV=1	2	1	1	1	518	52.7	7.84
IsMasterProtein	P49718	DNA replication licensing factor MCM5 OS=Mus musculus OX=10090 GN=Mcm5 PE=1 SV=2	42	30	196	30	734	82.4	8.29	1.80509e+07	1.62613e+07	1.07554e+07	3.66046e+07	4.98565e+07	6.1707e+07	8.14e+07	8.49154e+07	1.08648e+08	1.07123e+08	3.46504e+07	1.39136e+08
IsMasterProtein	P61759	Prefoldin subunit 3 OS=Mus musculus OX=10090 GN=Vbp1 PE=1 SV=2	10	2	8	2	196	22.4	6.28	190703	120520	206200	556299	583075	586867		774648		514164		365732
IsMasterProtein	Q3TCH7	Cullin-4A OS=Mus musculus OX=10090 GN=Cul4a PE=1 SV=1	8	9	32	1	759	87.7	8.35
IsMasterProtein	Q9JMC3	DnaJ homolog subfamily A member 4 OS=Mus musculus OX=10090 GN=Dnaja4 PE=1 SV=1	2	1	1	1	397	44.9	7.58
IsMasterProtein	Q8VIG0	Zinc finger CCHC domain-containing protein 14 OS=Mus musculus OX=10090 GN=Zcchc14 PE=2 SV=1	1	1	2	1	956	99.8	8.18
IsMasterProtein	Q61466	SWI/SNF-related matrix-associated actin-dependent regulator of chromatin subfamily D member 1 OS=Mus musculus OX=10090 GN=Smarcd1 PE=1 SV=3	25	12	44	10	515	58.2	9.25	86355.9	346156	63391.3	1.95202e+06	2.06572e+06	4.30425e+06	3.43008e+06	4.00096e+06	5.61772e+06	4.62737e+06	282925	1.14734e+07
IsMasterProtein	Q91VK1	Basic leucine zipper and W2 domain-containing protein 2 OS=Mus musculus OX=10090 GN=Bzw2 PE=1 SV=1	15	8	15	7	419	48	6.68	471835	593824	270589	927033	303208	759014	1.15013e+06	744480	1.29524e+06	1.37851e+06	62652.6	2.52098e+06
IsMasterProtein	Q9Z321	DNA topoisomerase 3-beta-1 OS=Mus musculus OX=10090 GN=Top3b PE=1 SV=1	2	2	2	2	862	96.9	7.93	351623	309950	275555			591843	131572	1.53402e+06			1.03883e+06	574518
IsMasterProtein	Q922B2	Aspartate--tRNA ligase, cytoplasmic OS=Mus musculus OX=10090 GN=Dars PE=1 SV=2	38	19	83	19	501	57.1	6.49	9.40387e+06	8.95772e+06	6.85899e+06	7.46453e+06	6.09815e+06	1.14445e+07	7.77864e+06	8.96716e+06	1.3901e+07	1.19011e+07	1.29419e+06	1.88129e+07
IsMasterProtein	Q810A7	ATP-dependent RNA helicase DDX42 OS=Mus musculus OX=10090 GN=Ddx42 PE=1 SV=3	14	12	48	12	929	101.9	6.98	750682	789278	462621	3.99899e+06	2.25233e+06	4.41029e+06	6.69221e+06	7.81795e+06	1.00259e+07	1.07501e+07	630048	11148067
IsMasterProtein	Q3THW5	Histone H2A.V OS=Mus musculus OX=10090 GN=H2afv PE=1 SV=3	54	6	133	4	128	13.5	10.58	987495	1.16648e+06	898925	3.74809e+07	3.23632e+07	3.75018e+07	6.05511e+07	4.50125e+07	7.14549e+07	8.12073e+07	4.68618e+07	1.25135e+08
IsMasterProtein	Q9D0A0	DET1 homolog OS=Mus musculus OX=10090 GN=Det1 PE=2 SV=2	2	1	1	1	550	63.8	7.56
IsMasterProtein	O08579	Emerin OS=Mus musculus OX=10090 GN=Emd PE=1 SV=1	5	1	2	1	259	29.4	5.01		175252		122226	194579			333982
IsMasterProtein	P63154	Crooked neck-like protein 1 OS=Mus musculus OX=10090 GN=Crnkl1 PE=1 SV=1	21	15	45	15	690	83.4	6.93	1.12453e+06	1.23216e+06	1.11787e+06	2.88188e+06	4.08356e+06	6.03356e+06	6.54761e+06	5.24282e+06	7.44584e+06	8.50443e+06	952300	1.63692e+07
IsMasterProtein	Q8K327	Chromosome alignment-maintaining phosphoprotein 1 OS=Mus musculus OX=10090 GN=Champ1 PE=1 SV=1	14	12	31	12	802	87.5	7.85	123820	153258	168211	3.64043e+06	3.9187e+06	3.17158e+06	4.26659e+06	4.14304e+06	5.73177e+06	5.59638e+06	2.24338e+06	8.83983e+06
IsMasterProtein	P52480	Pyruvate kinase PKM OS=Mus musculus OX=10090 GN=Pkm PE=1 SV=4	45	22	164	22	531	57.8	7.47	2.3395e+07	2.37492e+07	1.6475e+07	3.43857e+07	4.96601e+07	5.8097e+07	4.14169e+07	4.12273e+07	4.40713e+07	4.51737e+07	2.40309e+07	7.9346e+07
IsMasterProtein	Q08093	Calponin-2 OS=Mus musculus OX=10090 GN=Cnn2 PE=1 SV=1	7	2	5	1	305	33.1	7.62
IsMasterProtein	Q8BP86	snRNA-activating protein complex subunit 4 OS=Mus musculus OX=10090 GN=Snapc4 PE=1 SV=2	1	2	2	2	1333	147.3	8.53	378228	338640		264863		1.26151e+06	1.31014e+06	1988103	4.4452e+06	2.98514e+06
IsMasterProtein	Q99J77	Sialic acid synthase OS=Mus musculus OX=10090 GN=Nans PE=1 SV=1	6	2	5	2	359	40	7.06	108582	97823.1		656789	513953	654067	758586	795362	300775	677022	134014	442310
IsMasterProtein	Q9R0W9	Neuronal acetylcholine receptor subunit alpha-6 OS=Mus musculus OX=10090 GN=Chrna6 PE=2 SV=2	2	1	1	1	494	56.8	6.28	804007	652257	420100			651046	1.30714e+06	506628	405521	3.94267e+06		471682
IsMasterProtein	P35378	Follicle-stimulating hormone receptor OS=Mus musculus OX=10090 GN=Fshr PE=2 SV=2	1	1	1	1	692	77.7	7.01
IsMasterProtein	Q61937	Nucleophosmin OS=Mus musculus OX=10090 GN=Npm1 PE=1 SV=1	41	11	213	11	292	32.5	4.77	2.90324e+07	3.31561e+07	2.34114e+07	1.61985e+08	2.27809e+08	1.55717e+08	1.79751e+08	2.5315e+08	3.42168e+08	2.69253e+08	2.19991e+08	5.12757e+08
IsMasterProtein	P70210	Transcriptional enhancer factor TEF-5 OS=Mus musculus OX=10090 GN=Tead3 PE=2 SV=2	3	2	13	2	439	48.9	8.4	283724	249081	165459	1.79087e+06	2.68793e+06	1.11131e+06	1.51512e+06	905659	663611	622731	805139	733200
IsMasterProtein	F7BJB9	MORC family CW-type zinc finger protein 3 OS=Mus musculus OX=10090 GN=Morc3 PE=1 SV=1	22	18	65	18	942	106.5	5.68	365513	258789	289679	4.99448e+06	3.78715e+06	7.51385e+06	4.67286e+06	7.48755e+06	8.00904e+06	6.43737e+06	69721.2	9.50537e+06
IsMasterProtein	Q91WQ3	Tyrosine--tRNA ligase, cytoplasmic OS=Mus musculus OX=10090 GN=Yars PE=1 SV=3	18	10	27	10	528	59.1	7.01	1.49672e+06	833545	1.31447e+06	1.29587e+06	1.82263e+06	1.46513e+06	1.47389e+06	2.08932e+06	1.72006e+06	1.82541e+06	239431	4.28569e+06
IsMasterProtein	A2A891	Calmodulin-binding transcription activator 1 OS=Mus musculus OX=10090 GN=Camta1 PE=2 SV=1	0	1	1	1	1682	184.2	7.77
IsMasterProtein	Q9ERU3	Zinc finger protein 22 OS=Mus musculus OX=10090 GN=Znf22 PE=1 SV=2	3	1	1	1	237	27.3	10.29
IsMasterProtein	Q8BL97	Serine/arginine-rich splicing factor 7 OS=Mus musculus OX=10090 GN=Srsf7 PE=1 SV=1	22	6	33	5	267	30.8	11.9	3.68655e+06	3.34206e+06	2.43853e+06	1.03831e+07	1.33789e+07	1.97999e+07	2.14681e+07	2.71582e+07	40750692	37609155	3.93539e+06	3.72212e+07
IsMasterProtein	Q9D338	39S ribosomal protein L19, mitochondrial OS=Mus musculus OX=10090 GN=Mrpl19 PE=1 SV=1	8	2	11	2	292	33.6	9.44	633023	245759	273265	816019	825552	665373	319670	607610	495644	474201	236732	489954
IsMasterProtein	Q62311	Transcription initiation factor TFIID subunit 6 OS=Mus musculus OX=10090 GN=Taf6 PE=1 SV=1	5	3	4	3	678	72.6	8.6		77825.9	45804.4	519423	847730	524019	660074	919481	818597	762718	225833	707794
IsMasterProtein	Q9CVB6	Actin-related protein 2/3 complex subunit 2 OS=Mus musculus OX=10090 GN=Arpc2 PE=1 SV=3	11	3	8	3	300	34.3	7.36	930408	770365	278539	634197	575847	1.12276e+06	582678	1.09215e+06	1.31139e+06	725288	416892
IsMasterProtein	Q9CQR2	40S ribosomal protein S21 OS=Mus musculus OX=10090 GN=Rps21 PE=1 SV=1	60	6	72	6	83	9.1	8.51	5.60433e+06	5.14975e+06	4.07038e+06	7.17999e+06	7.38451e+06	1.16409e+07	1.2672e+07	1.2924e+07	1.78545e+07	1.35061e+07	2.4686e+06	1.74532e+07
IsMasterProtein	E9Q401	Ryanodine receptor 2 OS=Mus musculus OX=10090 GN=Ryr2 PE=1 SV=1	0	2	3	2	4966	564.5	6.09	1.05116e+06	1.26154e+06	647056	362037	230869	1.52522e+06	536084	593767	1.21764e+06	2.09678e+06		2.5545e+06
IsMasterProtein	Q6KCD5	Nipped-B-like protein OS=Mus musculus OX=10090 GN=Nipbl PE=1 SV=1	8	22	48	22	2798	315.3	7.91	79754.6			3.42009e+06	3.51771e+06	3.5081e+06	5.14458e+06	7.35746e+06	3.76531e+06	5.32574e+06	1.09279e+06	7.46234e+06
IsMasterProtein	Q8VDQ8	NAD-dependent protein deacetylase sirtuin-2 OS=Mus musculus OX=10090 GN=Sirt2 PE=1 SV=2	4	1	1	1	389	43.2	5.35
IsMasterProtein	Q9CZ92	Centromere protein P OS=Mus musculus OX=10090 GN=Cenpp PE=2 SV=1	5	1	2	1	286	33.3	5.25	207265		107891	90096	37175.6	318051		202737	220909
IsMasterProtein	Q9D6E4	Tetratricopeptide repeat protein 9B OS=Mus musculus OX=10090 GN=Ttc9b PE=1 SV=1	7	1	1	1	239	25.9	9.48			128875	264801		549768
IsMasterProtein	Q8CDL9	Coiled-coil domain-containing protein 87 OS=Mus musculus OX=10090 GN=Ccdc87 PE=1 SV=2	1	1	1	1	855	98.4	8.53				248761	73707.1			480463
IsMasterProtein	Q99LF4	tRNA-splicing ligase RtcB homolog OS=Mus musculus OX=10090 GN=Rtcb PE=1 SV=1	38	18	92	18	505	55.2	7.23	1.10383e+08	1.14577e+08	8.42463e+07	1.01178e+07	8.27337e+06	1.48783e+08	9.62793e+07	1.53787e+08	2.11051e+08	1.09265e+08	2.76656e+06	1.31863e+08
IsMasterProtein	Q6ZPR1	Cilia- and flagella-associated protein 97 OS=Mus musculus OX=10090 GN=Cfap97 PE=1 SV=2	1	1	1	1	541	60.8	9.51
IsMasterProtein	Q9DCL8	Protein phosphatase inhibitor 2 OS=Mus musculus OX=10090 GN=Ppp1r2 PE=1 SV=3	5	1	5	1	206	23.1	4.83				87545.9	243701	94025.5	143968	142448		110699		130080
IsMasterProtein	Q8BMC4	Nucleolar protein 9 OS=Mus musculus OX=10090 GN=Nop9 PE=1 SV=1	1	1	2	1	636	70	7.27				230221	365216	245280	319030	199517	228487	287031	164559	249817
IsMasterProtein	Q68FF0	Uncharacterized protein KIAA1841 OS=Mus musculus OX=10090 GN=Kiaa1841 PE=1 SV=2	1	1	1	1	718	81.9	6.62			48746.6	792100	1328365	636762	1.11395e+06	721473	1.03272e+06	1.33671e+06		1.87809e+06
IsMasterProtein	CON_P08729	Keratin, type II cytoskeletal 7 OS=Homo sapiens GN=KRT7 PE=1 SV=5	10	6	32	1	469	51.4	5.48
IsMasterProtein	Q7TSY8	Shugoshin 2 OS=Mus musculus OX=10090 GN=Sgo2 PE=1 SV=1	11	11	31	11	1164	130.2	8.76				521872	1.82561e+06	1.03684e+06	1.52746e+06	1.00947e+06	1.66279e+06	1.87578e+06	1.23341e+06	3.10294e+06
IsMasterProtein	Q08874	Microphthalmia-associated transcription factor OS=Mus musculus OX=10090 GN=Mitf PE=1 SV=4	2	1	2	1	526	58.6	6.33
IsMasterProtein	Q8C176	Transcription initiation factor TFIID subunit 2 OS=Mus musculus OX=10090 GN=Taf2 PE=2 SV=2	1	1	1	1	1104	126.9	8.1
IsMasterProtein	Q5XKN4	Protein jagunal homolog 1 OS=Mus musculus OX=10090 GN=Jagn1 PE=1 SV=2	4	1	1	1	183	21.1	9.8				66685.3			184091		526264	305961		469920
IsMasterProtein	P84244	Histone H3.3 OS=Mus musculus OX=10090 GN=H3-3a PE=1 SV=2	43	12	417	1	136	15.3	11.27				3.57274e+06	1.73263e+06	2.12927e+06	7.09884e+06	1.88144e+06	3.58532e+06		1.79785e+06	7.62761e+06
IsMasterProtein	Q1JRP2	Transmembrane protease serine 11C OS=Mus musculus OX=10090 GN=Tmprss11c PE=1 SV=1	2	1	1	1	431	48	9.19
IsMasterProtein	Q9D219	B-cell CLL/lymphoma 9 protein OS=Mus musculus OX=10090 GN=Bcl9 PE=1 SV=3	1	1	1	1	1425	148.9	8.91	329348	308484	199800	19935.7	30546.6	197433	238079	282873			157268
IsMasterProtein	Q8C9H6	Striatin-interacting proteins 2 OS=Mus musculus OX=10090 GN=Strip2 PE=1 SV=1	1	1	1	1	844	96.2	5.77	165015	115877	121283	181681	1.03456e+06	1.12544e+06	176451	141173	299308		75098.7
IsMasterProtein	Q9JI02	Secretoglobin family 2B member 20 OS=Mus musculus OX=10090 GN=Scgb2b20 PE=2 SV=1	6	1	1	1	112	12.6	4.53
IsMasterProtein	Q99MR6	Serrate RNA effector molecule homolog OS=Mus musculus OX=10090 GN=Srrt PE=1 SV=1	21	21	113	21	875	100.4	5.97	2.17696e+07	2.27993e+07	1.43803e+07	3.47575e+07	4.73405e+07	4.6284e+07	4.34337e+07	5.08951e+07	5.25393e+07	5.7646e+07	1.71755e+07	6.80239e+07
IsMasterProtein	Q99J09	Methylosome protein 50 OS=Mus musculus OX=10090 GN=Wdr77 PE=1 SV=1	2	1	1	1	342	36.9	5.27									475950	253591		790254
IsMasterProtein	P05214	Tubulin alpha-3 chain OS=Mus musculus OX=10090 GN=Tuba3a PE=1 SV=1	42	14	176	2	450	49.9	5.1	488437	421809	270055			446998	167456	101386	877780	415916	238915	1.56287e+06
IsMasterProtein	P62484	Abl interactor 2 OS=Mus musculus OX=10090 GN=Abi2 PE=1 SV=1	2	1	1	1	446	49.4	6.01	523925	547981	329649							73922.6
IsMasterProtein	E9QAT4	Protein transport protein Sec16A OS=Mus musculus OX=10090 GN=Sec16a PE=1 SV=1	1	2	2	2	2357	254	5.81	205995	282572	146628	793978	299727	174757	389853	165701	132181	1.10823e+06	597556	415141
IsMasterProtein	Q8BL99	Protein dopey-1 OS=Mus musculus OX=10090 GN=Dop1a PE=1 SV=2	0	1	2	1	2399	269.1	6.24	259726	168821	114751	528309		1.20782e+06	1.53723e+06	1445725	2.73449e+06	2.27113e+06		3428242
IsMasterProtein	Q9DC71	28S ribosomal protein S15, mitochondrial OS=Mus musculus OX=10090 GN=Mrps15 PE=1 SV=2	9	2	4	2	258	29.4	10.13	99592.4	122099	82215.3	438143	392477	186888		209400	164910	328358	138843
IsMasterProtein	P59384	A disintegrin and metalloproteinase with thrombospondin motifs 15 OS=Mus musculus OX=10090 GN=Adamts15 PE=2 SV=2	1	1	1	1	950	103.9	8.66	623123	492603	354184	519732	596778	1.01733e+06	548652		956174	666150	40137	825131
IsMasterProtein	Q8BHL5	Engulfment and cell motility protein 2 OS=Mus musculus OX=10090 GN=Elmo2 PE=1 SV=1	2	1	1	1	732	83.8	5.95	503581	568012	333622			718333	346400	632434	1.72687e+06	864382		275721
IsMasterProtein	Q9EPE9	Manganese-transporting ATPase 13A1 OS=Mus musculus OX=10090 GN=Atp13a1 PE=1 SV=2	2	2	2	2	1200	132.3	8.03
IsMasterProtein	Q6PGA0	REST corepressor 3 OS=Mus musculus OX=10090 GN=Rcor3 PE=1 SV=2	3	2	3	1	451	49.7	8.44
IsMasterProtein	P39053	Dynamin-1 OS=Mus musculus OX=10090 GN=Dnm1 PE=1 SV=2	2	2	2	2	867	97.7	7.74	144647		84817.1	495661	698466	513932	794859	962236	961812	533085	775153	770012
IsMasterProtein	P52479	Ubiquitin carboxyl-terminal hydrolase 10 OS=Mus musculus OX=10090 GN=Usp10 PE=1 SV=3	7	6	17	6	792	87	5.17	730298	572152	600707	1.16871e+06	1.68547e+06	1.76564e+06	2.58826e+06	1.62619e+06	2.12359e+06	1447722	998235	2.63573e+06
IsMasterProtein	Q60668	Heterogeneous nuclear ribonucleoprotein D0 OS=Mus musculus OX=10090 GN=Hnrnpd PE=1 SV=2	23	8	58	7	355	38.3	7.81	5.32463e+06	5.17963e+06	3.26023e+06	2.32857e+07	24409452	2.76414e+07	3.35494e+07	3.5201e+07	5.89913e+07	4.60405e+07	1.8035e+07	5.25267e+07
IsMasterProtein	Q99P31	Hsp70-binding protein 1 OS=Mus musculus OX=10090 GN=Hspbp1 PE=1 SV=1	5	2	5	2	357	39.1	5.36	55596.8	52195.9	32556.4	199835	665530	429128	640177	211407	413189	559983	715876	1.51e+06
IsMasterProtein	Q4FK66	Pre-mRNA-splicing factor 38A OS=Mus musculus OX=10090 GN=Prpf38a PE=1 SV=1	13	4	6	4	312	37.4	10.01	81533.3	247342	192264	536111	1.05578e+06	191693	1.21906e+06	1.40526e+06	959999	882903	162641	1.71636e+06
IsMasterProtein	Q61029	Lamina-associated polypeptide 2, isoforms beta/delta/epsilon/gamma OS=Mus musculus OX=10090 GN=Tmpo PE=1 SV=4	45	14	101	7	452	50.3	9.45	1.03261e+06	583912	637598	7.51224e+06	9.18835e+06	1.04499e+07	1.31949e+07	1.35375e+07	1.31743e+07	1.57903e+07	3.01176e+06	1.9831e+07
IsMasterProtein	Q8K368	Fanconi anemia group I protein homolog OS=Mus musculus OX=10090 GN=Fanci PE=1 SV=2	10	14	56	13	1330	149.2	6.16	48052.9			6.07106e+06	4.6055e+06	5.15003e+06	1.00843e+07	6.48998e+06	6.42956e+06	8.44106e+06	1.27848e+06	1.24793e+07
IsMasterProtein	Q91XU0	ATPase WRNIP1 OS=Mus musculus OX=10090 GN=Wrnip1 PE=1 SV=2	3	2	3	2	660	71.7	6.18				113256	456014	311852	262101				238138
IsMasterProtein	P62821	Ras-related protein Rab-1A OS=Mus musculus OX=10090 GN=Rab1A PE=1 SV=3	25	5	20	5	205	22.7	6.21	846113	999891	528967	1.57201e+06	3.32764e+06	1.51511e+06	1.73858e+06	1.36514e+06		1.66102e+06	971517	175488
IsMasterProtein	Q64737	Trifunctional purine biosynthetic protein adenosine-3 OS=Mus musculus OX=10090 GN=Gart PE=1 SV=3	12	10	24	10	1010	107.4	6.68	2.94566e+06	3.54066e+06	2.07997e+06	3.7301e+06	4.43883e+06	3.99217e+06	2.47853e+06	2.80863e+06	1.20735e+06	2.3947e+06	863715	2.61885e+06
IsMasterProtein	Q8BFY9	Transportin-1 OS=Mus musculus OX=10090 GN=Tnpo1 PE=1 SV=2	18	14	76	8	898	102.3	4.98	4811324	4.74028e+06	3.2989e+06	5.65815e+06	4181342	9.81501e+06	1.15738e+07	1.24214e+07	1.99392e+07	1.87172e+07	1.79073e+06	2.43772e+07
IsMasterProtein	Q3TES0	IQ motif and SEC7 domain-containing protein 3 OS=Mus musculus OX=10090 GN=Iqsec3 PE=1 SV=1	1	1	1	1	1195	129	6.19
IsMasterProtein	O70378	ER membrane protein complex subunit 8 OS=Mus musculus OX=10090 GN=Emc8 PE=1 SV=1	9	2	9	2	207	23.3	6.15	2.09957e+06	2.34538e+06	1.48728e+06	2.90007e+06	3.56955e+06	3.07983e+06	4.74481e+06	2.99184e+06	2.25695e+06	3.02048e+06	3.11414e+06	3.30153e+06
IsMasterProtein	Q8VEF1	Protein Aster-A OS=Mus musculus OX=10090 GN=Gramd1a PE=1 SV=2	1	1	1	1	722	80.6	6.86	52287.3			611614			708070	626313	825811	627160		893395
IsMasterProtein	Q9JKF1	Ras GTPase-activating-like protein IQGAP1 OS=Mus musculus OX=10090 GN=Iqgap1 PE=1 SV=2	8	12	39	12	1657	188.6	6.48	963679	860796	686056	1.03722e+06	1.04294e+06	2.05272e+06	1.01521e+06	1.7032e+06	422697	2.09873e+06	129543	1.94808e+06
IsMasterProtein	P14824	Annexin A6 OS=Mus musculus OX=10090 GN=Anxa6 PE=1 SV=3	2	2	3	2	673	75.8	5.5		103512		148349		282964	174414	173498		183993		389099
IsMasterProtein	O35857	Mitochondrial import inner membrane translocase subunit TIM44 OS=Mus musculus OX=10090 GN=Timm44 PE=1 SV=2	6	3	5	3	452	51.1	8.13	334856	211164	246510	278021	557308	544087		116007	503705	191188	557263	737596
IsMasterProtein	Q8BK58	HSPB1-associated protein 1 OS=Mus musculus OX=10090 GN=Hspbap1 PE=1 SV=2	8	4	9	4	483	54.4	5.27	81789.5			946258	624353	736090	983988	1.4061e+06	1.39429e+06	950287	316302	1.36116e+06
IsMasterProtein	Q99LD9	Translation initiation factor eIF-2B subunit beta OS=Mus musculus OX=10090 GN=Eif2b2 PE=1 SV=1	7	2	8	2	351	38.9	6.24		335710	48966.8	168191	673778	453336	195307	198897	126931	247300	171229	289700
IsMasterProtein	P27546	Microtubule-associated protein 4 OS=Mus musculus OX=10090 GN=Map4 PE=1 SV=3	7	7	20	7	1125	117.4	4.98	291449	116543	247293	1.98401e+06	2.70058e+06	1.84127e+06	1.40279e+06	1.90712e+06	456346	1.06303e+06	1.11497e+06	770131
IsMasterProtein	Q8BI84	Transport and Golgi organization protein 1 homolog OS=Mus musculus OX=10090 GN=Mia3 PE=1 SV=2	1	2	4	2	1930	213.5	4.75
IsMasterProtein	Q6PCM2	Integrator complex subunit 6 OS=Mus musculus OX=10090 GN=Ints6 PE=1 SV=1	3	3	9	3	883	99.6	8.78	100644	70503.9	77790.5	699748	800312	815015	918579	1.30333e+06	652501	1.09142e+06	490865	852374
IsMasterProtein	Q9JKB3	Y-box-binding protein 3 OS=Mus musculus OX=10090 GN=Ybx3 PE=1 SV=2	28	7	39	4	361	38.8	9.69				548034	242165		466937	583260	460162	458206	218214	481818
IsMasterProtein	P01580	Interferon gamma OS=Mus musculus OX=10090 GN=Ifng PE=1 SV=1	4	1	1	1	155	17.9	8.47	62204.8	102968	56512.4			202140		149732		202426		461033
IsMasterProtein	Q6PFD6	Kinesin-like protein KIF18B OS=Mus musculus OX=10090 GN=Kif18b PE=2 SV=2	7	6	23	5	834	91.9	8.4	230998	229780	111135		388566	806869	456320	1.31e+06	1.38727e+06	1.84691e+06	249650	2.18654e+06
IsMasterProtein	Q5XG71	Small subunit processome component 20 homolog OS=Mus musculus OX=10090 GN=Utp20 PE=1 SV=2	9	23	53	23	2788	317.5	8.09	162099	119275	95069.2	1.592e+06	899029	2.61784e+06	3.30235e+06	4.12478e+06	2.18694e+06	4.28688e+06	73132.9	2.73445e+06
IsMasterProtein	Q8JZU0	Nucleoside diphosphate-linked moiety X motif 13 OS=Mus musculus OX=10090 GN=Nudt13 PE=1 SV=2	2	1	5	1	352	39.1	8.02	1.18813e+06	1.14225e+06	802517			3.02105e+06	1.41925e+06	2956077	8388724	5902415		7.13948e+06
IsMasterProtein	Q9CXH7	Shugoshin 1 OS=Mus musculus OX=10090 GN=Sgo1 PE=2 SV=1	9	5	14	5	517	58.9	9.58	52740	51495.9		997772	3.39456e+06	3.39782e+06	4.06255e+06	3.98801e+06	1.07455e+06	936556	598323	1.0313e+06
IsMasterProtein	Q8C3P7	N6-adenosine-methyltransferase subunit METTL3 OS=Mus musculus OX=10090 GN=Mettl3 PE=1 SV=2	6	3	4	3	580	64.6	6.49	200941		139438	187114						321042		519005
IsMasterProtein	Q8CHT0	Delta-1-pyrroline-5-carboxylate dehydrogenase, mitochondrial OS=Mus musculus OX=10090 GN=Aldh4a1 PE=1 SV=3	12	6	18	6	562	61.8	8.24	1.64477e+06	989400	874189	1.4281e+06	2.03977e+06	1.86711e+06	543324	2.52326e+06	148028	586902	467169	692051
IsMasterProtein	Q9DC70	NADH dehydrogenase [ubiquinone] iron-sulfur protein 7, mitochondrial OS=Mus musculus OX=10090 GN=Ndufs7 PE=1 SV=1	11	3	9	3	224	24.7	9.92	767752	686138	485444	1.15374e+06	1.40233e+06	1.25237e+06	657664	747117	1.11441e+06	931671	241904	338918
IsMasterProtein	Q62018	RNA polymerase-associated protein CTR9 homolog OS=Mus musculus OX=10090 GN=Ctr9 PE=1 SV=2	11	12	30	12	1173	133.3	6.49	833060	780291	562863	4.56543e+06	7.50567e+06	3.09986e+06	6.21068e+06	8.1197e+06	7.86833e+06	1.14531e+07	3.27881e+06	8.42765e+06
IsMasterProtein	P49135	General transcription and DNA repair factor IIH helicase subunit XPB OS=Mus musculus OX=10090 GN=Ercc3 PE=2 SV=1	1	1	2	1	783	89.1	7.18
IsMasterProtein	G3UZ78	Androglobin OS=Mus musculus OX=10090 GN=Adgb PE=1 SV=1	1	2	4	2	1657	188.4	8.13
IsMasterProtein	Q8VE37	Regulator of chromosome condensation OS=Mus musculus OX=10090 GN=Rcc1 PE=1 SV=1	37	13	50	13	421	44.9	8.1	671694	777923	1.26644e+06	2.45741e+07	3.08074e+07	1.81653e+07	4.22075e+07	4.03832e+07	2.44688e+07	2.63235e+07	1.09141e+07	3.60905e+07
IsMasterProtein	Q922H1	Protein arginine N-methyltransferase 3 OS=Mus musculus OX=10090 GN=Prmt3 PE=1 SV=2	2	1	1	1	532	59.9	5.3
IsMasterProtein	O55013	Trafficking protein particle complex subunit 3 OS=Mus musculus OX=10090 GN=Trappc3 PE=1 SV=1	6	1	2	1	180	20.3	4.96	69989.2	63792.4	34610	141424	226764	107240		120614	180831		109954
IsMasterProtein	Q80UK0	SEC14 domain and spectrin repeat-containing protein 1 OS=Mus musculus OX=10090 GN=Sestd1 PE=1 SV=1	1	1	1	1	696	79.3	5.1
IsMasterProtein	Q61457	G1/S-specific cyclin-E1 OS=Mus musculus OX=10090 GN=Ccne1 PE=1 SV=2	2	1	1	1	408	47	5.99
IsMasterProtein	Q8BG32	26S proteasome non-ATPase regulatory subunit 11 OS=Mus musculus OX=10090 GN=Psmd11 PE=1 SV=3	23	10	41	10	422	47.4	6.48	1.41983e+06	1.55664e+06	778899	1.41915e+06	975725	2.86681e+06	2.98261e+06	3.53085e+06	2448918	3.40377e+06		2.50769e+06
IsMasterProtein	Q0GNC1	Inverted formin-2 OS=Mus musculus OX=10090 GN=Inf2 PE=1 SV=1	1	1	1	1	1273	138.5	5.21
IsMasterProtein	O88554	Poly [ADP-ribose] polymerase 2 OS=Mus musculus OX=10090 GN=Parp2 PE=1 SV=3	3	2	2	2	559	63.4	8.43			68796.2	817699	830984	751588	826841	1.69793e+06	1.01629e+06	955288	435064	871752
IsMasterProtein	P29341	Polyadenylate-binding protein 1 OS=Mus musculus OX=10090 GN=Pabpc1 PE=1 SV=2	36	24	172	24	636	70.6	9.5	2.21632e+07	2.23814e+07	1.54305e+07	1.58858e+07	1.19857e+07	3.12399e+07	2.44693e+07	2.98194e+07	6.46184e+07	57927469	8.94226e+06	8.79523e+07
IsMasterProtein	O08756	3-hydroxyacyl-CoA dehydrogenase type-2 OS=Mus musculus OX=10090 GN=Hsd17b10 PE=1 SV=4	19	3	18	3	261	27.4	8.41	500246	553281	252369	1.14698e+06	817178	1.58912e+06	1.27694e+06	1.62284e+06	2.26114e+06	3.22111e+06	210088	703247
IsMasterProtein	D3Z3C6	AN1-type zinc finger protein 4 OS=Mus musculus OX=10090 GN=Zfand4 PE=4 SV=2	2	1	1	1	739	81.5	8.22	414700	358856	260742	574379	998612	732930	804534	463163	540803		857780	1.29263e+06
IsMasterProtein	Q8K1A5	Transmembrane protein 41B OS=Mus musculus OX=10090 GN=Tmem41b PE=1 SV=1	2	1	1	1	291	32.4	9.31		120384		186493	404640	210193				364721
IsMasterProtein	Q01098	Glutamate receptor ionotropic, NMDA 2C OS=Mus musculus OX=10090 GN=Grin2c PE=1 SV=2	1	1	1	1	1239	135.3	8.66
IsMasterProtein	Q9QZN0	F-box only protein 15 OS=Mus musculus OX=10090 GN=Fbxo15 PE=1 SV=2	7	5	11	5	433	49.5	7.94	133381	143098	94716.8		169734	393095	424296	932594	3.1627e+06	3.76881e+06		4.90283e+06
IsMasterProtein	P50538	Max dimerization protein 1 OS=Mus musculus OX=10090 GN=Mxd1 PE=1 SV=2	4	1	1	1	227	25.5	7.61								1.04991e+06
IsMasterProtein	Q80YD1	ATP-dependent RNA helicase SUPV3L1, mitochondrial OS=Mus musculus OX=10090 GN=Supv3l1 PE=1 SV=1	2	1	2	1	779	87	7.84
IsMasterProtein	O55082	Tyrosine-protein phosphatase non-receptor type 20 OS=Mus musculus OX=10090 GN=Ptpn20 PE=1 SV=1	2	1	1	1	426	49.1	6.62				66896.9	82863.3	182911	153381	147126	289934
IsMasterProtein	P07901	Heat shock protein HSP 90-alpha OS=Mus musculus OX=10090 GN=Hsp90aa1 PE=1 SV=4	41	29	354	21	733	84.7	5.01	8.53314e+07	8.27485e+07	5.8675e+07	1.22257e+08	1.7604e+08	1.64542e+08	1.59121e+08	1.86926e+08	2.22111e+08	2.3709e+08	4.09275e+07	3.1869e+08
IsMasterProtein	Q8C2Q3	RNA-binding protein 14 OS=Mus musculus OX=10090 GN=Rbm14 PE=1 SV=1	27	18	89	18	669	69.4	9.67	1.65932e+06	1.76922e+06	992058	7.97185e+06	5.78911e+06	1.14466e+07	1.35744e+07	1.44281e+07	2.52024e+07	1.96925e+07	1.53638e+06	2.56718e+07
IsMasterProtein	Q4VAA2	Protein CDV3 OS=Mus musculus OX=10090 GN=Cdv3 PE=1 SV=2	3	1	2	1	281	29.7	6.1	1.63578e+06	1.66949e+06	986025	3.26594e+06	6.85392e+06	8442985	4.83996e+06	2.22921e+06	4.08322e+06	2.75669e+06	6764012	6.78763e+06
IsMasterProtein	Q9CU65	Zinc finger MYM-type protein 2 OS=Mus musculus OX=10090 GN=Zmym2 PE=1 SV=3	5	7	24	7	1376	154.5	6.37				757174	1.1349e+06	1.09504e+06	983482	1.24112e+06	796779	1.44187e+06	193547	3.11836e+06
IsMasterProtein	Q9D883	Splicing factor U2AF 35 kDa subunit OS=Mus musculus OX=10090 GN=U2af1 PE=1 SV=4	25	5	43	5	239	27.8	8.81	1.31069e+06	1.32863e+06	663976	1.29936e+07	1.24511e+07	1.09622e+07	1.04031e+07	1.71027e+07	1.87711e+07	1.69927e+07	2.81626e+06	1.55152e+07
IsMasterProtein	Q99N50	Synaptotagmin-like protein 2 OS=Mus musculus OX=10090 GN=Sytl2 PE=1 SV=2	1	1	2	1	950	106.7	6.57	3.38111e+06	2.63687e+06	2.31177e+06			6500823	4.73949e+06	7.74876e+06	13055685	11157858		18264106
IsMasterProtein	Q9Z2U4	ETS-related transcription factor Elf-4 OS=Mus musculus OX=10090 GN=Elf4 PE=1 SV=2	1	1	1	1	655	70.8	5.4
IsMasterProtein	Q9D168	Integrator complex subunit 12 OS=Mus musculus OX=10090 GN=Ints12 PE=1 SV=1	5	2	11	2	461	48.5	9.69				197059	297714	154074	317265		115454	179179	125763	193893
IsMasterProtein	Q8CJ27	Abnormal spindle-like microcephaly-associated protein homolog OS=Mus musculus OX=10090 GN=Aspm PE=1 SV=2	1	1	1	1	3122	364	10.62
IsMasterProtein	CON_P12763	Alpha-2-HS-glycoprotein OS=Bos taurus GN=AHSG PE=1 SV=2	16	6	32	6	359	38.4	5.5	4.24523e+06	4.12371e+06	2.59754e+06	5.08322e+06	6.06287e+06	10668628	3.93834e+06	747791	9.9359e+06	3.05589e+06	2.65613e+06	8.14223e+06
IsMasterProtein	E9PZM4	Chromodomain-helicase-DNA-binding protein 2 OS=Mus musculus OX=10090 GN=Chd2 PE=1 SV=1	6	14	34	5	1827	210.7	8.06						379488	150915	232483		229438
IsMasterProtein	Q9CRB2	H/ACA ribonucleoprotein complex subunit 2 OS=Mus musculus OX=10090 GN=Nhp2 PE=1 SV=1	17	2	13	2	153	17.2	8.41	266774	366088	205956	1.24947e+06	1.41455e+06	1.32397e+06	1.44602e+06	1063279	2.11827e+06	3.42813e+06	1.51555e+06	2.05046e+06
IsMasterProtein	Q9D1J3	SAP domain-containing ribonucleoprotein OS=Mus musculus OX=10090 GN=Sarnp PE=1 SV=3	39	8	30	8	210	23.5	6.65	399395	493683	389903	4.61533e+06	7904380	4.90291e+06	8.57474e+06	11471610	7.97977e+06	8.20385e+06	887994	1.54551e+07
IsMasterProtein	Q9ESJ4	NCK-interacting protein with SH3 domain OS=Mus musculus OX=10090 GN=Nckipsd PE=1 SV=2	2	2	2	2	714	78.5	6.05	186680	161690	103060	121651	155292	119434						340963
IsMasterProtein	Q9R092	17-beta-hydroxysteroid dehydrogenase type 6 OS=Mus musculus OX=10090 GN=Hsd17b6 PE=1 SV=1	4	1	1	1	317	36.1	8.4
IsMasterProtein	Q99N96	39S ribosomal protein L1, mitochondrial OS=Mus musculus OX=10090 GN=Mrpl1 PE=1 SV=2	3	1	1	1	336	37.6	8.72
IsMasterProtein	Q8BVA5	Lipid droplet-associated hydrolase OS=Mus musculus OX=10090 GN=Ldah PE=1 SV=1	2	1	1	1	326	37.3	8.28				729030	1669982	921344	2.31558e+06	975383	1.14477e+06		1.53995e+06	1.97991e+06
IsMasterProtein	Q99MU3	Double-stranded RNA-specific adenosine deaminase OS=Mus musculus OX=10090 GN=Adar PE=1 SV=2	1	1	1	1	1178	130.4	8.7
IsMasterProtein	Q9ESW4	Acylglycerol kinase, mitochondrial OS=Mus musculus OX=10090 GN=Agk PE=1 SV=1	2	1	1	1	421	46.9	8.4	106933	88658.8	75237.9	59846.2		132227				104390
IsMasterProtein	Q8BZR9	Nuclear cap-binding protein subunit 3 OS=Mus musculus OX=10090 GN=Ncbp3 PE=1 SV=1	5	3	5	3	615	70	5.8				131694	1.02967e+06	170448	351412	740425			231978
IsMasterProtein	Q9Z315	U4/U6.U5 tri-snRNP-associated protein 1 OS=Mus musculus OX=10090 GN=Sart1 PE=1 SV=1	7	4	10	4	806	90.8	5.82				269392	511822	108632	335860	303375	106569	185050	198641
IsMasterProtein	Q91Z31	Polypyrimidine tract-binding protein 2 OS=Mus musculus OX=10090 GN=Ptbp2 PE=1 SV=2	5	3	24	2	531	57.5	8.66	622299	666283	471263	1256621		2.79717e+06	1.77848e+06	3.55759e+06	3.69161e+06	3.21272e+06		5.86278e+06
IsMasterProtein	Q505F5	Leucine-rich repeat-containing protein 47 OS=Mus musculus OX=10090 GN=Lrrc47 PE=1 SV=1	6	2	2	2	581	63.6	8.1
IsMasterProtein	Q6P5D8	Structural maintenance of chromosomes flexible hinge domain-containing protein 1 OS=Mus musculus OX=10090 GN=Smchd1 PE=1 SV=2	14	28	72	28	2007	225.5	7.24	8.77932e+06	7.14018e+06	7.53887e+06	1.55951e+07	6.04544e+06	1.92053e+07	1.8341e+07	1.95112e+07	2.39052e+07	2.06536e+07	3.07383e+06	2.39277e+07
IsMasterProtein	Q569Z6	Thyroid hormone receptor-associated protein 3 OS=Mus musculus OX=10090 GN=Thrap3 PE=1 SV=1	20	18	77	17	951	108.1	10.17	2.96407e+06	2.6338e+06	1.78965e+06	5.26246e+06	1.29621e+07	8.62261e+06	1.07403e+07	6.03899e+06	7.68659e+06	6.2907e+06	6.03012e+06	5.29453e+06
IsMasterProtein	Q9WUM5	Succinate--CoA ligase [ADP/GDP-forming] subunit alpha, mitochondrial OS=Mus musculus OX=10090 GN=Suclg1 PE=1 SV=4	6	2	5	2	346	36.1	9.39	1.4425e+06	1.3795e+06	759385	1.2086e+06	1.58761e+06	1.50259e+06	503210			834952	428388	1.17414e+06
IsMasterProtein	Q91YE5	Bromodomain adjacent to zinc finger domain protein 2A OS=Mus musculus OX=10090 GN=Baz2a PE=1 SV=2	14	27	103	27	1889	209.5	6.51	342002	127963	347458	1.55391e+07	1.49266e+07	1.62609e+07	2.84097e+07	2.19646e+07	3.07046e+07	2.23164e+07	6.18195e+06	3.36179e+07
IsMasterProtein	Q99LG1	Transmembrane protein 51 OS=Mus musculus OX=10090 GN=Tmem51 PE=1 SV=1	3	1	1	1	249	27.4	6.95
IsMasterProtein	Q0VB26	Testis-expressed protein 26 OS=Mus musculus OX=10090 GN=Tex26 PE=2 SV=1	2	1	1	1	296	34.5	9.44				207117		370671	545957	559528	741918	935137		1.43978e+06
IsMasterProtein	P18337	L-selectin OS=Mus musculus OX=10090 GN=Sell PE=1 SV=1	2	1	1	1	372	42.3	6.67
IsMasterProtein	Q9ER58	Testican-2 OS=Mus musculus OX=10090 GN=Spock2 PE=1 SV=1	2	1	1	1	423	46.8	4.87	5818939	6.40138e+06	4.03074e+06	5.818e+06	9475318	2.63317e+06	35524724	1.83543e+06			656381	17945174
IsMasterProtein	CON_Q7Z794	Keratin, type II cytoskeletal 1b OS=Homo sapiens GN=KRT77 PE=1 SV=3	14	10	114	5	578	61.9	5.99	163719		87327.5	515102	366535	1.65924e+06	1.14636e+06	1.39579e+06	364173	882666	511903	935123
IsMasterProtein	Q61990	Poly(rC)-binding protein 2 OS=Mus musculus OX=10090 GN=Pcbp2 PE=1 SV=1	34	10	105	5	362	38.2	6.79	1.77842e+06	1.73294e+06	1.31417e+06	5.5523e+06	11848045	5.35688e+06	2.54685e+07	1.86432e+07	8.94563e+06	8001930	382084	2.85617e+07
IsMasterProtein	Q99LI8	Hepatocyte growth factor-regulated tyrosine kinase substrate OS=Mus musculus OX=10090 GN=Hgs PE=1 SV=2	1	1	1	1	775	86	6.16				230158	613798		379255		447552	543729	267778
IsMasterProtein	Q61136	Serine/threonine-protein kinase PRP4 homolog OS=Mus musculus OX=10090 GN=Prpf4b PE=1 SV=3	5	5	8	5	1007	116.9	10.23	132603		111850	469435	360631	997858	697053	974651	1.49388e+06	1.49242e+06		1.62367e+06
IsMasterProtein	O55091	Protein IMPACT OS=Mus musculus OX=10090 GN=Impact PE=1 SV=2	31	8	24	8	318	36.3	5.05	850568	789002	337718	2.11007e+06	2.92782e+06	2.03088e+06	1.39578e+06	4.53599e+06	1.70433e+06	1.50603e+06	932701	2.53244e+06
IsMasterProtein	Q8R1S0	Ubiquinone biosynthesis monooxygenase COQ6, mitochondrial OS=Mus musculus OX=10090 GN=Coq6 PE=1 SV=3	2	1	9	1	476	51.4	7.17	325690	420246	258483	530743		1.2068e+06	691288	199302	1.50113e+06	933554	41443.9	2.07445e+06
IsMasterProtein	P26043	Radixin OS=Mus musculus OX=10090 GN=Rdx PE=1 SV=3	12	8	21	2	583	68.5	6.2				208478	259479			359549				390681
IsMasterProtein	Q61941	NAD(P) transhydrogenase, mitochondrial OS=Mus musculus OX=10090 GN=Nnt PE=1 SV=2	1	1	1	1	1086	113.8	7.64
IsMasterProtein	B2RRE4	Zinc finger protein 518B OS=Mus musculus OX=10090 GN=Znf518b PE=2 SV=1	4	4	9	4	1077	118.9	9.58				266304	105271		401681	560905	414120		91404.8
IsMasterProtein	P32067	Lupus La protein homolog OS=Mus musculus OX=10090 GN=Ssb PE=1 SV=1	43	18	116	18	415	47.7	9.77	2.50133e+06	1.94752e+06	1.66526e+06	1.95887e+07	2.2246e+07	2.5611e+07	3.53201e+07	3.97866e+07	5.95162e+07	5.47411e+07	1.03333e+07	8.01636e+07
IsMasterProtein	Q8BW94	Dynein heavy chain 3, axonemal OS=Mus musculus OX=10090 GN=Dnah3 PE=1 SV=2	0	1	2	1	4083	467.5	5.91						1.24364e+06	116254	345851	1.30607e+06	1.30892e+06		2018634
IsMasterProtein	P51949	CDK-activating kinase assembly factor MAT1 OS=Mus musculus OX=10090 GN=Mnat1 PE=1 SV=2	7	2	4	2	309	35.8	5.82	409464	237046	192834	516508	83456.8	805379	745094	1.40931e+06	978631	987285	79836.3	1.33156e+06
IsMasterProtein	O88569	Heterogeneous nuclear ribonucleoproteins A2/B1 OS=Mus musculus OX=10090 GN=Hnrnpa2b1 PE=1 SV=2	58	20	291	19	353	37.4	8.95	3.10506e+07	3.02781e+07	1.97884e+07	1.36588e+08	9.93811e+07	1.60895e+08	1.82227e+08	2.26107e+08	3.09598e+08	2.63149e+08	5.22617e+07	2.94445e+08
IsMasterProtein	Q5U458	DnaJ homolog subfamily C member 11 OS=Mus musculus OX=10090 GN=Dnajc11 PE=1 SV=2	3	2	3	2	559	63.2	8.32	361745	562440	348401		569992	593804
IsMasterProtein	Q9QXB9	Developmentally-regulated GTP-binding protein 2 OS=Mus musculus OX=10090 GN=Drg2 PE=1 SV=1	5	1	1	1	364	40.7	8.88
IsMasterProtein	P57724	Poly(rC)-binding protein 4 OS=Mus musculus OX=10090 GN=Pcbp4 PE=1 SV=1	5	2	7	1	403	41.4	8.34	65172.6	31206.4		346732	842052	375662	644286	415752			345721	203039
IsMasterProtein	Q8BW49	Tetratricopeptide repeat protein 12 OS=Mus musculus OX=10090 GN=Ttc12 PE=1 SV=1	1	1	6	1	704	78.7	5.64	1.62764e+06	1.69665e+06	1.04353e+06	3.493e+06	8.01897e+06	4324810	4.51523e+06	7.11508e+06	1.05891e+07	4.8208e+06	4.41955e+06	14081816
IsMasterProtein	P46425	Glutathione S-transferase P 2 OS=Mus musculus OX=10090 GN=Gstp2 PE=1 SV=2	16	3	9	3	210	23.5	7.87	208808	244818	158136	532022	453867	1.35233e+06	810499	1.5692e+06	654106	1.40283e+06		2.25143e+06
IsMasterProtein	Q9D1C1	Ubiquitin-conjugating enzyme E2 C OS=Mus musculus OX=10090 GN=Ube2c PE=1 SV=1	26	3	8	3	179	19.6	7.33	191128		124665			418308	374541	478926	615171	621262		1.14658e+06
IsMasterProtein	P09041	Phosphoglycerate kinase 2 OS=Mus musculus OX=10090 GN=Pgk2 PE=1 SV=4	15	6	34	1	417	44.8	6.8	306046	350210	263586	163360		1.30958e+06	424732	1.02667e+06	1.48999e+06	1.79861e+06		2.35172e+06
IsMasterProtein	Q8R3F9	Speckle targeted PIP5K1A-regulated poly(A) polymerase OS=Mus musculus OX=10090 GN=Tut1 PE=1 SV=1	2	2	8	2	869	94.5	5.81				405954	229031		398867	207891	241125	733501	162087	843708
IsMasterProtein	P25206	DNA replication licensing factor MCM3 OS=Mus musculus OX=10090 GN=Mcm3 PE=1 SV=2	51	34	192	34	812	91.5	5.55	5.76808e+06	5.57989e+06	3.92448e+06	2.52393e+07	2.3701e+07	4.80347e+07	6.62451e+07	7.76948e+07	9.30571e+07	6.8563e+07	1.63485e+07	1.12117e+08
IsMasterProtein	Q9CQS2	H/ACA ribonucleoprotein complex subunit 3 OS=Mus musculus OX=10090 GN=Nop10 PE=3 SV=1	17	1	2	1	64	7.7	9.99				96123.2				240889	403717	206827		1.00808e+06
IsMasterProtein	Q9JIX8	Apoptotic chromatin condensation inducer in the nucleus OS=Mus musculus OX=10090 GN=Acin1 PE=1 SV=3	7	9	62	9	1338	150.6	5.91	405174	463378	283630	3.61871e+06	6.44523e+06	4.07899e+06	4.71159e+06	4.55331e+06	6.58253e+06	5.36841e+06	2.59396e+06	6.04371e+06
IsMasterProtein	Q8C650	Septin-10 OS=Mus musculus OX=10090 GN=Septin10 PE=1 SV=1	3	1	1	1	452	52.4	6.6
IsMasterProtein	Q7TMF2	3'-5' exoribonuclease 1 OS=Mus musculus OX=10090 GN=Eri1 PE=1 SV=2	3	1	1	1	345	39.5	8.31
IsMasterProtein	Q8VE18	Protein SMG8 OS=Mus musculus OX=10090 GN=Smg8 PE=1 SV=1	1	1	1	1	991	109.6	7.77	209646	160016	88548.8	268992	399589	484295	1.16479e+06		696532	801956
IsMasterProtein	Q8BWJ3	Phosphorylase b kinase regulatory subunit alpha, liver isoform OS=Mus musculus OX=10090 GN=Phka2 PE=1 SV=1	1	2	4	2	1235	138.4	6.37	217884	275989	136460	524312	707969	414075	507996	441107	72417.1	798935	362957	283710
IsMasterProtein	P59235	Nucleoporin Nup43 OS=Mus musculus OX=10090 GN=Nup43 PE=1 SV=2	14	4	14	4	380	42	5.39	361038	734462	458391	204563		1.8197e+06	917308	1.12757e+06	3.16983e+06	1.85991e+06		3.68545e+06
IsMasterProtein	E9Q7E2	AT-rich interactive domain-containing protein 2 OS=Mus musculus OX=10090 GN=Arid2 PE=1 SV=1	1	2	4	2	1828	195.9	7.47				230182		126919					150048
IsMasterProtein	Q8CFI7	DNA-directed RNA polymerase II subunit RPB2 OS=Mus musculus OX=10090 GN=Polr2b PE=1 SV=2	25	27	129	26	1174	133.8	6.87	2.32792e+06	3.02972e+06	1.8346e+06	1.46716e+07	1.62175e+07	1.79562e+07	2.0546e+07	2.51854e+07	2.65074e+07	2.33215e+07	4.25371e+06	1.99991e+07
IsMasterProtein	E9Q7X7	Neurexin-2 OS=Mus musculus OX=10090 GN=Nrxn2 PE=1 SV=1	1	2	2	2	1710	184.8	5.9	183359		109271	365655	1.07447e+06	405032		598834	322327	378077	527547
IsMasterProtein	Q9DBR1	5'-3' exoribonuclease 2 OS=Mus musculus OX=10090 GN=Xrn2 PE=1 SV=1	16	13	56	13	951	108.6	7.59	736174	492763	533438	4.38086e+06	5.80222e+06	6.05856e+06	5.77753e+06	5.85625e+06	9.51765e+06	6.77764e+06	1.8719e+06	7.14541e+06
IsMasterProtein	Q91VT1	E3 SUMO-protein ligase NSE2 OS=Mus musculus OX=10090 GN=Nsmce2 PE=2 SV=1	9	2	3	2	247	28.2	8						124766	480071	188399	326062	532586		339710
IsMasterProtein	Q5H8C4	Vacuolar protein sorting-associated protein 13A OS=Mus musculus OX=10090 GN=Vps13a PE=1 SV=1	0	2	2	2	3166	359.2	6.19	89282.8				142906	456680	487772			763042	105133
IsMasterProtein	Q8VCH6	Delta(24)-sterol reductase OS=Mus musculus OX=10090 GN=Dhcr24 PE=1 SV=1	2	1	2	1	516	60.1	8.16	92453.7		87086.4	100010		244290	156531
IsMasterProtein	P61202	COP9 signalosome complex subunit 2 OS=Mus musculus OX=10090 GN=Cops2 PE=1 SV=1	9	4	11	4	443	51.6	5.53	429031	367805	84243.8	1.55256e+06	1.73532e+06	976740	1.00154e+06	1.24089e+06	1.1978e+06	1.6621e+06	77512.6	2.53318e+06
IsMasterProtein	Q99LG0	Ubiquitin carboxyl-terminal hydrolase 16 OS=Mus musculus OX=10090 GN=Usp16 PE=1 SV=2	2	2	2	2	825	93.4	6.18	467438	396740	277210	1.42143e+06	378723		552027		409495		428763	506504
IsMasterProtein	Q8BM55	Transmembrane protein 214 OS=Mus musculus OX=10090 GN=Tmem214 PE=1 SV=1	8	5	10	5	687	76.4	9.29	361424	1.19403e+06	251834	809944	1.41138e+06	1.83426e+06	1.37418e+06	373837	755319	1.6087e+06	455108	1.25002e+06
IsMasterProtein	P17182	Alpha-enolase OS=Mus musculus OX=10090 GN=Eno1 PE=1 SV=3	38	16	139	12	434	47.1	6.8	2.6501e+07	2.46449e+07	1.79036e+07	4.11859e+07	4.6996e+07	6.88399e+07	5.2423e+07	6.97763e+07	5.89219e+07	6.848e+07	1.25628e+07	8.38526e+07
IsMasterProtein	Q8BMQ3	Zinc finger protein basonuclin-2 OS=Mus musculus OX=10090 GN=Bnc2 PE=1 SV=3	1	1	1	1	1127	125.3	6.48
IsMasterProtein	A2ASQ1	Agrin OS=Mus musculus OX=10090 GN=Agrn PE=1 SV=1	0	1	1	1	1950	207.4	6.32
IsMasterProtein	A2A699	Protein FAM171A2 OS=Mus musculus OX=10090 GN=Fam171a2 PE=1 SV=1	1	1	1	1	822	87.4	8.05
IsMasterProtein	Q91ZK0	Transcription factor AP-2-delta OS=Mus musculus OX=10090 GN=Tfap2d PE=1 SV=1	2	1	1	1	452	49.5	8.16	323990	350279	178923	467832	103679	540421	575011		724362	298992	33593.5	660942
IsMasterProtein	O88895	Histone deacetylase 3 OS=Mus musculus OX=10090 GN=Hdac3 PE=1 SV=1	3	1	1	1	424	48.3	5.26
IsMasterProtein	Q99JP0	Mitogen-activated protein kinase kinase kinase kinase 3 OS=Mus musculus OX=10090 GN=Map4k3 PE=1 SV=4	2	2	2	2	894	101.1	7.64				446262		335555	1.07906e+06	854469	103826	531460	114301	103461
IsMasterProtein	Q9QY36	N-alpha-acetyltransferase 10 OS=Mus musculus OX=10090 GN=Naa10 PE=1 SV=1	10	2	2	2	235	26.5	5.64
IsMasterProtein	Q91VY9	Zinc finger protein 622 OS=Mus musculus OX=10090 GN=Znf622 PE=1 SV=1	11	5	17	5	476	53.4	6.1	244281	239126	164713	1.1016e+06	471256	625437	726799	943377	1.77182e+06	784400	673167	1.40304e+06
IsMasterProtein	Q99J62	Replication factor C subunit 4 OS=Mus musculus OX=10090 GN=Rfc4 PE=1 SV=1	24	8	38	8	364	39.8	6.7	1.62737e+09	1.48765e+09	9.71849e+08	3.17581e+08	6.26545e+06	2.25719e+09	3.07837e+08	9.31433e+08	2.67468e+09	1.87602e+09	1.56835e+06	2.59696e+09
IsMasterProtein	Q6PE01	U5 small nuclear ribonucleoprotein 40 kDa protein OS=Mus musculus OX=10090 GN=Snrnp40 PE=1 SV=1	32	7	21	7	358	39.3	8.1	1.05736e+06	911120	556460	1.78342e+06	79471.1	3.33723e+06	2.5988e+06	3.79459e+06	6.9758e+06	5.7842e+06	28502.3	9.06026e+06
IsMasterProtein	Q8K1K9	Histone H4 transcription factor OS=Mus musculus OX=10090 GN=Hinfp PE=2 SV=3	2	1	1	1	503	58	6.71
IsMasterProtein	Q791V5	Mitochondrial carrier homolog 2 OS=Mus musculus OX=10090 GN=Mtch2 PE=1 SV=1	5	2	4	2	303	33.5	8.25	495764	563163	331519			486548		128705	271644	357696		566449
IsMasterProtein	O88986	2-amino-3-ketobutyrate coenzyme A ligase, mitochondrial OS=Mus musculus OX=10090 GN=Gcat PE=1 SV=2	3	1	1	1	416	44.9	7.33
IsMasterProtein	Q8BGS0	Protein MAK16 homolog OS=Mus musculus OX=10090 GN=Mak16 PE=1 SV=1	7	2	2	2	296	35.2	5.31						114259			246008	214798		293466
IsMasterProtein	Q8C2K1	Differentially expressed in FDCP 6 OS=Mus musculus OX=10090 GN=Def6 PE=1 SV=1	1	1	1	1	630	73.4	6.27
IsMasterProtein	A2AWA9	Rab GTPase-activating protein 1 OS=Mus musculus OX=10090 GN=Rabgap1 PE=1 SV=1	1	1	1	1	1064	120.7	5.25		67522.5	53616	207758
IsMasterProtein	O08852	Polycystin-1 OS=Mus musculus OX=10090 GN=Pkd1 PE=1 SV=2	0	1	1	1	4293	466.3	5.87	50135.8			199220	346384	193340		234554			200378
IsMasterProtein	Q99P88	Nuclear pore complex protein Nup155 OS=Mus musculus OX=10090 GN=Nup155 PE=1 SV=1	19	24	98	24	1391	155	6.15	5.2402e+06	4.64952e+06	3.90378e+06	7.72545e+06	1.04735e+07	1.13631e+07	1.24801e+07	9.78698e+06	1.80912e+07	1.42155e+07	1.29921e+06	1.81577e+07
IsMasterProtein	Q99LP6	GrpE protein homolog 1, mitochondrial OS=Mus musculus OX=10090 GN=Grpel1 PE=1 SV=1	29	6	28	6	217	24.3	8.38	4.01242e+06	3.77977e+06	2.50257e+06	1.17476e+06	1.80633e+06	3.87467e+06	1.06515e+06	1.40302e+06	2.5077e+06	3.04494e+06		4.19687e+06
IsMasterProtein	P61750	ADP-ribosylation factor 4 OS=Mus musculus OX=10090 GN=Arf4 PE=1 SV=2	19	4	12	2	180	20.4	7.14	1.11567e+06	833235	418812	199218	416627	1.70264e+06	675060	1.14503e+06	1.55249e+06	1.33191e+06	672951	4.1335e+06
IsMasterProtein	Q9CQE5	Regulator of G-protein signaling 10 OS=Mus musculus OX=10090 GN=Rgs10 PE=1 SV=1	4	1	1	1	181	21.1	6.81								88608.6
IsMasterProtein	Q00547	Hyaluronan mediated motility receptor OS=Mus musculus OX=10090 GN=Hmmr PE=1 SV=4	7	4	6	4	794	91.7	5.52				553236	1427044	3.13889e+06	5619569	3.14605e+06	3.6696e+06	3.96446e+06	1.47607e+06	4.31453e+06
IsMasterProtein	Q99JF8	PC4 and SFRS1-interacting protein OS=Mus musculus OX=10090 GN=Psip1 PE=1 SV=1	34	18	132	18	528	59.7	9.13	169434	322081	150688	4.33994e+07	6.14781e+07	3.64963e+07	1.12742e+08	9.70308e+07	1.23179e+08	9.27132e+07	5.90015e+07	1.66999e+08
IsMasterProtein	P60330	Separin OS=Mus musculus OX=10090 GN=Espl1 PE=1 SV=1	0	1	1	1	2118	232.9	6.9			29023.5		221263	316475	310456	268120	260208		268168	325892
IsMasterProtein	A2A6M5	Calcium-binding and coiled-coil domain-containing protein 2 OS=Mus musculus OX=10090 GN=Calcoco2 PE=2 SV=1	30	1	3	1	331	40.1	4.6	213048	295361	121018	447015	779859		735457	628930	793816	668752	71818.4	914359
IsMasterProtein	P26443	Glutamate dehydrogenase 1, mitochondrial OS=Mus musculus OX=10090 GN=Glud1 PE=1 SV=1	31	16	94	16	558	61.3	8	3.42573e+07	3.35607e+07	2.05703e+07	2.03173e+07	2.0399e+07	3.77065e+07	1.52685e+07	1.70566e+07	1.87069e+07	2.30772e+07	4.78933e+06	3.02967e+07
IsMasterProtein	P63166	Small ubiquitin-related modifier 1 OS=Mus musculus OX=10090 GN=Sumo1 PE=1 SV=1	40	5	8	5	101	11.6	5.52	999379	747431	713448	711923	531936	3.00035e+06	1365022	3.43871e+06	3.29963e+06	2268971		6.57688e+06
IsMasterProtein	CON_Q7RTS7	Keratin, type II cytoskeletal 74 OS=Homo sapiens GN=KRT74 PE=1 SV=2	8	5	34	0	529	57.8	7.71
IsMasterProtein	Q9D1R9	60S ribosomal protein L34 OS=Mus musculus OX=10090 GN=Rpl34 PE=1 SV=2	29	5	38	5	117	13.3	11.47	5.80869e+06	5.24078e+06	4.30863e+06	1.96111e+07	1.96456e+07	2.23082e+07	2.67093e+07	28979110	4.54759e+07	3.25961e+07	8426685	5.40857e+07
IsMasterProtein	Q921X6	DNA-directed RNA polymerase III subunit RPC6 OS=Mus musculus OX=10090 GN=Polr3f PE=1 SV=1	9	3	4	3	316	35.6	6.11					140604	156032			344582	370105	110840
IsMasterProtein	Q3UPF5	Zinc finger CCCH-type antiviral protein 1 OS=Mus musculus OX=10090 GN=Zc3hav1 PE=1 SV=1	1	1	1	1	946	106.6	8.27		107764		128979	287937	113724	161256		125288		252357
IsMasterProtein	A2AIV2	Protein virilizer homolog OS=Mus musculus OX=10090 GN=Virma PE=1 SV=1	5	9	9	9	1811	201.3	4.96	88449.5		37754.8	704712	770993	345900	582471	982580		472177	104651	620651
IsMasterProtein	P09671	Superoxide dismutase [Mn], mitochondrial OS=Mus musculus OX=10090 GN=Sod2 PE=1 SV=3	23	5	28	5	222	24.6	8.62	3681917	4.05322e+06	2.4755e+06	1.27198e+06	159552	6.62602e+06	1.00944e+06	2.02949e+06	2.12345e+06	2.75616e+06		3.91405e+06
IsMasterProtein	P24369	Peptidyl-prolyl cis-trans isomerase B OS=Mus musculus OX=10090 GN=Ppib PE=1 SV=2	25	5	10	5	216	23.7	9.55	137595	432239	250176	334238	271499	1.55989e+06	413589	1.19896e+06	793776	1271387	163402	1.91271e+06
IsMasterProtein	Q3THS6	S-adenosylmethionine synthase isoform type-2 OS=Mus musculus OX=10090 GN=Mat2a PE=1 SV=2	20	9	41	9	395	43.7	6.48	1.06494e+06	1.10317e+06	806162	4.98769e+06	4.449e+06	5.56519e+06	7.0942e+06	8.18074e+06	8.47475e+06	1.27095e+07	2.99821e+06	1.61482e+07
IsMasterProtein	P49025	Citron Rho-interacting kinase OS=Mus musculus OX=10090 GN=Cit PE=1 SV=3	0	1	1	1	2055	235.2	6.54	409383	666772	322962
IsMasterProtein	Q6PCM1	Lysine-specific demethylase 3A OS=Mus musculus OX=10090 GN=Kdm3a PE=1 SV=1	10	12	28	12	1323	147.8	7.74	102853	121653	151226	1.71019e+06	1.82286e+06	1.77031e+06	2.56572e+06	3.78055e+06	2.11324e+06	2.21993e+06	476081	1.41728e+06
IsMasterProtein	Q00899	Transcriptional repressor protein YY1 OS=Mus musculus OX=10090 GN=Yy1 PE=1 SV=1	8	3	15	3	414	44.7	6.29	322728	369671	234886	2.15902e+06	9.93666e+06	3.09496e+06	6.64799e+06	1.14131e+07	5.42891e+06	8.39048e+06	8.74574e+06	8.0788e+06
IsMasterProtein	P37913	DNA ligase 1 OS=Mus musculus OX=10090 GN=Lig1 PE=1 SV=2	25	21	74	21	916	102.2	6.81	1.31527e+06	1.1558e+06	820811	7.89389e+06	9.12365e+06	1.06767e+07	1.1872e+07	1.26756e+07	1.46945e+07	1.57982e+07	2.66072e+06	2.01869e+07
IsMasterProtein	P09411	Phosphoglycerate kinase 1 OS=Mus musculus OX=10090 GN=Pgk1 PE=1 SV=4	43	16	81	11	417	44.5	7.9	4.12738e+06	4.40843e+06	3.46058e+06	4.26943e+06	3.63531e+06	1.34089e+07	1.2074e+07	9.7312e+06	1.23158e+07	1.78146e+07	985864	3.14565e+07
IsMasterProtein	Q99KP6	Pre-mRNA-processing factor 19 OS=Mus musculus OX=10090 GN=Prpf19 PE=1 SV=1	24	11	98	11	504	55.2	6.61	2.42781e+07	2.15364e+07	1.37656e+07	5.51917e+07	7.78587e+07	6.39616e+07	6.48857e+07	1.70419e+08	6.36442e+08	422095170	4.09916e+07	8.21461e+07
IsMasterProtein	Q9Z148	Histone-lysine N-methyltransferase EHMT2 OS=Mus musculus OX=10090 GN=Ehmt2 PE=1 SV=2	2	3	9	3	1263	138	5.83	135624	112677	84850.2	312996	1.24433e+06	1.16113e+06	1.29895e+06	767497	804586	1.20759e+06	469235	2.1906e+06
IsMasterProtein	Q91VN4	MICOS complex subunit Mic25 OS=Mus musculus OX=10090 GN=Chchd6 PE=1 SV=2	4	1	1	1	273	29.8	8.41
IsMasterProtein	Q99MJ9	ATP-dependent RNA helicase DDX50 OS=Mus musculus OX=10090 GN=Ddx50 PE=2 SV=1	8	6	14	6	734	82.1	9.25				312371	952204	1.00524e+06	986261	887060	1.58925e+06	1.31874e+06	258827	1.39098e+06
IsMasterProtein	Q8R418	Endoribonuclease Dicer OS=Mus musculus OX=10090 GN=Dicer1 PE=1 SV=3	1	2	2	2	1916	216.7	5.82
IsMasterProtein	Q3MI48	Junctional sarcoplasmic reticulum protein 1 OS=Mus musculus OX=10090 GN=Jsrp1 PE=1 SV=2	3	1	1	1	332	36.1	9.82						649366		1.80762e+06	916716
IsMasterProtein	Q9DCX1	MAD2L1-binding protein OS=Mus musculus OX=10090 GN=Mad2l1bp PE=1 SV=2	3	1	1	1	276	31.1	5.64	332461	338170	167826	695734	1.30864e+06	578354	661925	576955	541055	761015	826879	1.80053e+06
IsMasterProtein	Q3TW96	UDP-N-acetylhexosamine pyrophosphorylase-like protein 1 OS=Mus musculus OX=10090 GN=Uap1l1 PE=1 SV=1	1	1	1	1	507	56.6	5.43
IsMasterProtein	Q8BHX3	Borealin OS=Mus musculus OX=10090 GN=Cdca8 PE=1 SV=2	45	11	30	11	289	32.2	10.13				6.56473e+06	8.39414e+06	9.30902e+06	1.24604e+07	1.4668e+07	1.70046e+07	8.71011e+06	2.27902e+06	1.6256e+07
IsMasterProtein	Q8BZ47	Zinc finger protein 609 OS=Mus musculus OX=10090 GN=Znf609 PE=1 SV=2	1	1	2	1	1413	151	8					159377		129996				138440
IsMasterProtein	Q80ZA4	Fibrocystin-L OS=Mus musculus OX=10090 GN=Pkhd1l1 PE=1 SV=1	0	2	2	2	4249	464.4	6.42
IsMasterProtein	CON_P02662	Alpha-S1-casein OS=Bos taurus GN=CSN1S1 PE=1 SV=2	36	6	30	6	214	24.5	5.02	3.1364e+06	2.06299e+06	2.16166e+06	4499145	3804026	5.13049e+06	1.39181e+07	2.89594e+06	1.6679e+08	2.15878e+06	3.48814e+06	5.70361e+07
IsMasterProtein	O88491	Histone-lysine N-methyltransferase, H3 lysine-36 and H4 lysine-20 specific OS=Mus musculus OX=10090 GN=Nsd1 PE=1 SV=1	9	21	57	21	2588	283.9	7.9	700344	668647	364926	6.27042e+06	7.70854e+06	4.3953e+06	8.9435e+06	6.77525e+06	7.28416e+06	6.58034e+06	2.529e+06	8.72202e+06
IsMasterProtein	Q8BU51	BPI fold-containing family B member 6 OS=Mus musculus OX=10090 GN=Bpifb6 PE=2 SV=3	2	1	1	1	449	48.8	7.33
IsMasterProtein	O88796	Ribonuclease P protein subunit p30 OS=Mus musculus OX=10090 GN=Rpp30 PE=1 SV=1	6	2	8	2	268	29.5	9.06						262850	540144	565144	363029	812470		702278
IsMasterProtein	Q9D6L8	Peptidyl-prolyl cis-trans isomerase-like 3 OS=Mus musculus OX=10090 GN=Ppil3 PE=1 SV=1	16	2	2	2	161	18.1	6.79				162385		214281	980760	302317	773388	310215
IsMasterProtein	Q80WE4	Kinesin-like protein KIF20B OS=Mus musculus OX=10090 GN=Kif20b PE=1 SV=3	10	17	34	16	1774	203.4	5.78	434957	378361	155878	1.52603e+06	1.27641e+06	1.27079e+06	1.5153e+06	1.69714e+06	2.14773e+06	2.23533e+06	1.10615e+06	1.50093e+06
IsMasterProtein	Q9D071	MMS19 nucleotide excision repair protein homolog OS=Mus musculus OX=10090 GN=Mms19 PE=1 SV=1	2	2	9	2	1031	113	6.21	129522	156410	119942	252984	270385	300388	388228	243403		232187
IsMasterProtein	Q8BM75	AT-rich interactive domain-containing protein 5B OS=Mus musculus OX=10090 GN=Arid5b PE=1 SV=3	3	3	4	3	1188	131.8	8.85				795124	994046	174123	998892	1.18964e+06	365897
IsMasterProtein	Q9D2D7	Zinc finger protein 687 OS=Mus musculus OX=10090 GN=Znf687 PE=1 SV=1	1	1	1	1	1237	130.3	8.12	13106315	8.16834e+06	3.67914e+06	1151512	865250			7.30715e+06			32247.6
IsMasterProtein	Q9Z1Z2	Serine-threonine kinase receptor-associated protein OS=Mus musculus OX=10090 GN=Strap PE=1 SV=2	28	7	20	7	350	38.4	5.12	459425	507104	127632	516003	1.06987e+06	786577	659379	2.09123e+06	720640	1.06661e+06	227150	1.14272e+06
IsMasterProtein	Q3UM18	Large subunit GTPase 1 homolog OS=Mus musculus OX=10090 GN=Lsg1 PE=1 SV=2	2	1	1	1	644	73.1	6.51
IsMasterProtein	Q6NY15	Testis-specific gene 10 protein OS=Mus musculus OX=10090 GN=Tsga10 PE=1 SV=1	2	2	4	2	697	81.2	5.8	634504	728637	414566	6.57125e+06	4.15693e+06	5.35348e+06	1.96378e+07	9.87489e+06	7769332	14482060	2.65404e+06	1.9023e+07
IsMasterProtein	P47758	Signal recognition particle receptor subunit beta OS=Mus musculus OX=10090 GN=Srprb PE=1 SV=1	14	3	4	3	269	29.6	9.28					496304	661575	538810	692327
IsMasterProtein	Q8BVN4	Transcription termination factor 4, mitochondrial OS=Mus musculus OX=10090 GN=Mterf4 PE=2 SV=1	2	1	2	1	346	40.2	6.67	832507	712754	1.13955e+06	244615		2968979	702310	1.56737e+06	4.65018e+06	2529585		4.75094e+06
IsMasterProtein	Q8CDK3	IQ and ubiquitin-like domain-containing protein OS=Mus musculus OX=10090 GN=Iqub PE=1 SV=2	1	1	1	1	788	92.1	6.61
IsMasterProtein	P08551	Neurofilament light polypeptide OS=Mus musculus OX=10090 GN=Nefl PE=1 SV=5	5	3	10	2	543	61.5	4.64	320684	415820	203200	446689	574625	299874	230974	294114	186274			394348
IsMasterProtein	P14148	60S ribosomal protein L7 OS=Mus musculus OX=10090 GN=Rpl7 PE=1 SV=2	47	14	123	14	270	31.4	10.89	1.51318e+07	1.42971e+07	1.07656e+07	4.72371e+07	4.24185e+07	6.92546e+07	9.23496e+07	9.40704e+07	1.51557e+08	1.18404e+08	2.35984e+07	2.09229e+08
IsMasterProtein	P28658	Ataxin-10 OS=Mus musculus OX=10090 GN=Atxn10 PE=1 SV=2	29	13	57	13	475	53.7	5.25	1.58075e+06	1.62775e+06	794370	3289047	1.91789e+06	4.53032e+06	3.06413e+06	5.57311e+06	5.77421e+06	4.70497e+06	448227	11937335
IsMasterProtein	Q8BRF7	Sec1 family domain-containing protein 1 OS=Mus musculus OX=10090 GN=Scfd1 PE=1 SV=1	1	1	1	1	639	72.3	6.38
IsMasterProtein	Q3V1H3	Hephaestin-like protein 1 OS=Mus musculus OX=10090 GN=Hephl1 PE=2 SV=2	1	1	3	1	1159	130.8	6.46	490143	464510	299119			884804	777802	671821	846676	598697		919880
IsMasterProtein	Q9ERA6	Tuftelin-interacting protein 11 OS=Mus musculus OX=10090 GN=Tfip11 PE=1 SV=1	7	5	13	5	838	96.2	5.9			55883.2	517708	356536	254803	842901	574042	905481	1.06832e+06		346637
IsMasterProtein	Q64522	Histone H2A type 2-B OS=Mus musculus OX=10090 GN=Hist2h2ab PE=1 SV=3	67	7	134	3	130	14	10.89	218778	88417.4	177295		4.86789e+06	3.49698e+06		5.36075e+06	3894259	1.22254e+07	1.46241e+07	1.30849e+07
IsMasterProtein	O88543	COP9 signalosome complex subunit 3 OS=Mus musculus OX=10090 GN=Cops3 PE=1 SV=3	11	4	15	4	423	47.8	6.65	399248	443605	423258	979717	931529	1.47101e+06	1.40851e+06	1.79732e+06	2.2391e+06	1.92311e+06		3.131e+06
IsMasterProtein	Q6ZWY3	40S ribosomal protein S27-like OS=Mus musculus OX=10090 GN=Rps27l PE=1 SV=3	29	2	26	1	84	9.5	9.45	1122936	982095	641556	934036		2721713	1.61692e+06	2.85167e+06	2.79251e+06	2.62213e+06		4567324
IsMasterProtein	Q69Z89	Ras-associating and dilute domain-containing protein OS=Mus musculus OX=10090 GN=Radil PE=1 SV=2	1	1	2	1	1099	120.3	6.57	742576	688781	508306	1.42028e+06	2.08728e+06	1.70033e+06	1.84327e+06	96814.6	1.28555e+06	1.67069e+06	963189	1.50422e+06
IsMasterProtein	Q9D0N7	Chromatin assembly factor 1 subunit B OS=Mus musculus OX=10090 GN=Chaf1b PE=1 SV=1	19	9	21	9	572	63.1	6.55				716044	1.81943e+06	881747	1.25341e+06	1.52044e+06	961767	290079	689081	685897
IsMasterProtein	P97496	SWI/SNF complex subunit SMARCC1 OS=Mus musculus OX=10090 GN=Smarcc1 PE=1 SV=2	24	24	126	19	1104	122.8	5.73	1.95965e+06	1.63525e+06	1.40259e+06	1.20419e+07	1.69651e+07	1.6622e+07	2.17285e+07	2.84509e+07	2.88746e+07	2.79635e+07	8.8474e+06	3.63212e+07
IsMasterProtein	Q9CUL5	Dynein regulatory complex protein 11 OS=Mus musculus OX=10090 GN=Iqca1 PE=2 SV=2	1	1	1	1	857	99.8	9.33	717260	608337	447357			580162	209809			695139
IsMasterProtein	P97434	Myosin phosphatase Rho-interacting protein OS=Mus musculus OX=10090 GN=Mprip PE=1 SV=2	1	1	1	1	1024	116.3	6.21
IsMasterProtein	Q8BFZ9	Erlin-2 OS=Mus musculus OX=10090 GN=Erlin2 PE=1 SV=1	17	5	11	3	340	37.8	5.5	245270	393859	229889	1.04294e+06	1.07839e+06	432017	864158	1.4234e+06	221859	542632	211100
IsMasterProtein	Q91VX2	Ubiquitin-associated protein 2 OS=Mus musculus OX=10090 GN=Ubap2 PE=1 SV=1	5	5	21	5	1132	117.9	7.72	268124	217128	218283	796303	1.50148e+06	658016	966115	1.27819e+06	781340		711716	815002
IsMasterProtein	Q3UPL0	Protein transport protein Sec31A OS=Mus musculus OX=10090 GN=Sec31a PE=1 SV=2	2	3	6	3	1230	133.5	6.76	448236	566949	299400		561010				193800		269491	679733
IsMasterProtein	Q9D172	Glutamine amidotransferase-like class 1 domain-containing protein 3A, mitochondrial OS=Mus musculus OX=10090 GN=Gatd3a PE=1 SV=1	4	1	4	1	266	28.1	8.78	285135	222262	134591	321852	494381	416260	176141	29689		185034	66727.8
IsMasterProtein	Q3UEN2	Shieldin complex subunit 2 OS=Mus musculus OX=10090 GN=Shld2 PE=2 SV=2	1	1	1	1	891	99	6.33
IsMasterProtein	Q9WVL6	Exostosin-like 3 OS=Mus musculus OX=10090 GN=Extl3 PE=1 SV=2	1	1	1	1	918	104.4	6.6	141743	122316	90212.6			427643			806100	677834		858155
IsMasterProtein	Q6P5D3	Putative ATP-dependent RNA helicase DHX57 OS=Mus musculus OX=10090 GN=Dhx57 PE=1 SV=2	1	2	2	1	1388	155.7	7.87
IsMasterProtein	CON_O76013	Keratin, type I cuticular Ha6 OS=Homo sapiens GN=KRT36 PE=1 SV=1	4	3	26	2	467	52.2	4.94
IsMasterProtein	Q02862	Alpha-S2-casein-like A OS=Mus musculus OX=10090 GN=Csn1s2a PE=1 SV=1	3	1	3	1	184	21.1	6.68				284029		483266	368846	545644	1.029e+06	758366		1.23634e+06
IsMasterProtein	Q9EQ28	DNA polymerase delta subunit 3 OS=Mus musculus OX=10090 GN=Pold3 PE=1 SV=2	3	1	2	1	462	50.8	9.32				291886			392015	423524
IsMasterProtein	Q91ZM2	SH2B adapter protein 1 OS=Mus musculus OX=10090 GN=Sh2b1 PE=1 SV=2	1	1	1	1	756	79.6	5.25					188166	2.84205e+06	102359	1.24556e+06	1015768	234290	57689.3	218713
IsMasterProtein	Q6NZN0	RNA-binding protein 26 OS=Mus musculus OX=10090 GN=Rbm26 PE=1 SV=2	8	7	26	6	1012	114.1	9.16	474171	371711	305527	1.62679e+06	2.05246e+06	667175	890536	1.37167e+06	872216	950317	573364	2.71998e+06
IsMasterProtein	Q61496	ATP-dependent RNA helicase DDX4 OS=Mus musculus OX=10090 GN=Ddx4 PE=1 SV=2	3	2	5	1	702	76.4	6.09				363079	394646	178466	348955			376421	220948	350972
IsMasterProtein	Q9CQQ4	Gem-associated protein 2 OS=Mus musculus OX=10090 GN=Gemin2 PE=2 SV=1	3	2	2	2	269	30.4	5.53
IsMasterProtein	P51612	DNA repair protein complementing XP-C cells homolog OS=Mus musculus OX=10090 GN=Xpc PE=1 SV=2	3	3	7	3	930	104.5	8.81				203537	96859.2	232529	454690	292213	204005	203129		428155
IsMasterProtein	P47802	Metaxin-1 OS=Mus musculus OX=10090 GN=Mtx1 PE=1 SV=1	9	3	7	3	317	35.6	6.18	598128	622235	484582	454592	459464	628245	433093	492873	450281	425776	153018	615324
IsMasterProtein	P61205	ADP-ribosylation factor 3 OS=Mus musculus OX=10090 GN=Arf3 PE=2 SV=2	18	3	21	1	181	20.6	7.43	167817	730813	394828	447902		443349	666899	2.21069e+06	504425	580268		2.22468e+06
IsMasterProtein	P57784	U2 small nuclear ribonucleoprotein A' OS=Mus musculus OX=10090 GN=Snrpa1 PE=1 SV=2	26	7	35	7	255	28.3	8.62	3.14457e+06	2.88442e+06	2.73913e+06	5.92672e+06	2.00263e+06	8.93865e+06	7.64568e+06	9.31484e+06	13424012	1.11342e+07		1.79253e+07
IsMasterProtein	Q99L48	60S ribosomal export protein NMD3 OS=Mus musculus OX=10090 GN=Nmd3 PE=1 SV=1	4	2	7	2	503	57.6	7.17	270691	247073	154558	568199	828129	400627	716972	1102472	426176	650038	631899	588836
IsMasterProtein	Q9JJ78	Lymphokine-activated killer T-cell-originated protein kinase OS=Mus musculus OX=10090 GN=Pbk PE=1 SV=1	2	1	1	1	330	36.7	5.12
IsMasterProtein	Q3TEA8	Heterochromatin protein 1-binding protein 3 OS=Mus musculus OX=10090 GN=Hp1bp3 PE=1 SV=1	29	15	50	15	554	60.8	9.7		436092		5.30662e+06	6.21931e+06	4.85681e+06	1.06934e+07	7.57056e+06	9.25695e+06	9.67933e+06	599295	2.11297e+07
IsMasterProtein	Q64521	Glycerol-3-phosphate dehydrogenase, mitochondrial OS=Mus musculus OX=10090 GN=Gpd2 PE=1 SV=2	11	7	42	7	727	80.9	6.61	2.07889e+06	2.65989e+06	1.61008e+06	2.43302e+06	5.49795e+06	3.02958e+06	1.49826e+06	1.46852e+06	1.11152e+06	1.32842e+06	1.05426e+06	920465
IsMasterProtein	Q61753	D-3-phosphoglycerate dehydrogenase OS=Mus musculus OX=10090 GN=Phgdh PE=1 SV=3	4	2	5	2	533	56.5	6.54	271759	153576	68374.5			477074		117250	569125	515860		1.34007e+06
IsMasterProtein	Q9Z2V5	Histone deacetylase 6 OS=Mus musculus OX=10090 GN=Hdac6 PE=1 SV=3	1	1	5	1	1149	125.7	5.78	148865		86198.9	192255	271465	209012						222382
IsMasterProtein	CON_P02769	Serum albumin OS=Bos taurus GN=ALB PE=1 SV=4	67	48	1240	43	607	69.2	6.18	9.98502e+09	9.55267e+09	7.18637e+09	6.45429e+09	7.70206e+09	1.07174e+10	8.39905e+09	8.26773e+09	1.78086e+10	1.09917e+10	5.5297e+09	1.50999e+10
IsMasterProtein	Q922Y0	Dual specificity tyrosine-phosphorylation-regulated kinase 3 OS=Mus musculus OX=10090 GN=Dyrk3 PE=1 SV=1	2	2	2	2	586	65.5	9.55	709572	662687	485894	334040	715506	2106337	969214	1.56791e+06	4.42735e+06	2.7849e+06	491239	291542
IsMasterProtein	Q69ZX6	ATPase MORC2A OS=Mus musculus OX=10090 GN=Morc2a PE=1 SV=2	4	5	15	5	1030	117.3	8.34		62026.2		512578	736611	299680	1.27464e+06	1.63433e+06	1.32161e+06	1.93103e+06	377824	2.94471e+06
IsMasterProtein	Q9QZ88	Vacuolar protein sorting-associated protein 29 OS=Mus musculus OX=10090 GN=Vps29 PE=1 SV=1	13	2	2	2	182	20.5	6.79				350635		526960	377782		333393	331212
IsMasterProtein	Q9CQA3	Succinate dehydrogenase [ubiquinone] iron-sulfur subunit, mitochondrial OS=Mus musculus OX=10090 GN=Sdhb PE=1 SV=1	3	1	2	1	282	31.8	8.68	870076	661337	503760	119431		1.21686e+06	301337			555193		574078
IsMasterProtein	P13439	Uridine 5'-monophosphate synthase OS=Mus musculus OX=10090 GN=Umps PE=1 SV=3	13	6	17	6	481	52.3	6.61	115123	231531	84439.6	1.30782e+06	1.82247e+06	853350	1.22004e+06	2.73167e+06	1.52689e+06	3.08483e+06	371627	3.67733e+06
IsMasterProtein	Q9D3B1	Very-long-chain (3R)-3-hydroxyacyl-CoA dehydratase 2 OS=Mus musculus OX=10090 GN=Hacd2 PE=1 SV=1	5	1	5	1	254	28.4	9.58	322856	299496	196984	938016		1.00637e+06	879660	1.02587e+06	764609	856596		1166923
IsMasterProtein	Q9CX48	Zinc finger CCHC domain-containing protein 10 OS=Mus musculus OX=10090 GN=Zcchc10 PE=2 SV=1	3	1	1	1	178	19.1	9.42				433048	593774	294170	557211	474949	440448	595584	488968	810022
IsMasterProtein	Q9Z210	Peroxisomal membrane protein 11B OS=Mus musculus OX=10090 GN=Pex11b PE=1 SV=1	3	1	3	1	259	28.7	9.95					144228	235947	79947.1	207989	194387	167815
IsMasterProtein	P97930	Thymidylate kinase OS=Mus musculus OX=10090 GN=Dtymk PE=1 SV=2	25	6	17	6	212	23.9	7.9	1.20068e+06	988745	699187	2.02117e+06	356291	2.14545e+06	2.5877e+06	2.55928e+06	1.91139e+06	2.96373e+06	849738	3017666
IsMasterProtein	Q9D7I8	Protein FAM83D OS=Mus musculus OX=10090 GN=Fam83d PE=2 SV=1	2	1	1	1	585	64.3	6.77
IsMasterProtein	E9Q5K9	YTH domain-containing protein 1 OS=Mus musculus OX=10090 GN=Ythdc1 PE=1 SV=2	11	9	31	9	736	85.6	6.16	257597	290597	243665	1.49342e+06	2.09891e+06	3.51347e+06	5.49689e+06	4.89664e+06	9.36446e+06	1.02215e+07	3.51224e+06	1.42971e+07
IsMasterProtein	Q9JJZ2	Tubulin alpha-8 chain OS=Mus musculus OX=10090 GN=Tuba8 PE=1 SV=1	23	8	105	1	449	50	5.1	453859	649444	328960	1.20685e+06	1127647	1.25824e+06	1.23287e+06	1.41938e+06	2096483	1.20655e+06		2.0119e+06
IsMasterProtein	Q62446	Peptidyl-prolyl cis-trans isomerase FKBP3 OS=Mus musculus OX=10090 GN=Fkbp3 PE=1 SV=2	17	4	25	4	224	25.1	9.28	1.61127e+06	1.52654e+06	953402	4.52196e+06	3.22255e+06	3.51572e+06	4.03041e+06	3.74209e+06	3.84742e+06	4.25624e+06	716348
IsMasterProtein	Q61335	B-cell receptor-associated protein 31 OS=Mus musculus OX=10090 GN=Bcap31 PE=1 SV=4	8	2	3	2	245	27.9	8.7				218010	872830		388401	422242	446371	431629	145126	807137
IsMasterProtein	P48962	ADP/ATP translocase 1 OS=Mus musculus OX=10090 GN=Slc25a4 PE=1 SV=4	26	9	38	2	298	32.9	9.72	3.99362e+06	4.03718e+06	3.50492e+06	618590	612820	960364	1.7889e+06	1.98357e+06	716119	1.03637e+06		1.2484e+06
IsMasterProtein	O88342	WD repeat-containing protein 1 OS=Mus musculus OX=10090 GN=Wdr1 PE=1 SV=3	8	6	10	6	606	66.4	6.6	1.03158e+06	1.06807e+06	719430	1.44517e+06	1.68691e+06	1.76526e+06	1.68601e+06	1.09226e+06	1.47688e+06	2.15822e+06	252905	2308117
IsMasterProtein	Q7TNV0	Protein DEK OS=Mus musculus OX=10090 GN=Dek PE=1 SV=1	19	8	40	8	380	43.1	6.86	131832	116496	89719.7	3.50416e+06	1.14509e+07	9.8266e+06	1.56434e+07	1.11357e+07	1.40874e+07	1.81968e+07	1.23091e+07	3.00058e+07
IsMasterProtein	Q8C2E7	WASH complex subunit 5 OS=Mus musculus OX=10090 GN=Washc5 PE=1 SV=2	1	1	1	1	1159	134	7.12
IsMasterProtein	Q9EQ61	Pescadillo homolog OS=Mus musculus OX=10090 GN=Pes1 PE=1 SV=1	26	15	54	15	584	67.8	6.84	214232	351097	157733	2.65368e+06	4.34612e+06	5.17746e+06	6.02387e+06	6.01218e+06	8.98955e+06	9.61369e+06	3.64266e+06	1.79269e+07
IsMasterProtein	P63028	Translationally-controlled tumor protein OS=Mus musculus OX=10090 GN=Tpt1 PE=1 SV=1	24	4	16	4	172	19.5	4.86	382153	239440	207145	407395	479412	550473		1.20971e+06	3903380	1.33025e+06	589445	4.30126e+06
IsMasterProtein	Q9CPY7	Cytosol aminopeptidase OS=Mus musculus OX=10090 GN=Lap3 PE=1 SV=3	19	10	46	10	519	56.1	7.72	3.1859e+06	3.0716e+06	2.11474e+06	3.02918e+06	3.82706e+06	5.57529e+06	2.78207e+06	3.15e+06	4.37545e+06	4102496		6.01217e+06
IsMasterProtein	P62869	Elongin-B OS=Mus musculus OX=10090 GN=Elob PE=1 SV=1	28	4	20	4	118	13.2	5.01	639677	695388	381796	1.19942e+06	2.18791e+06	1.03687e+06	1.88991e+06	2.14742e+06	2.68123e+06	6.05318e+06	1.5249e+06	1.03965e+07
IsMasterProtein	O08663	Methionine aminopeptidase 2 OS=Mus musculus OX=10090 GN=Metap2 PE=1 SV=1	4	2	8	2	478	52.9	5.82									435432	412331		787206
IsMasterProtein	Q6DFV1	Condensin-2 complex subunit G2 OS=Mus musculus OX=10090 GN=Ncapg2 PE=1 SV=2	2	2	2	2	1138	130.8	6.93	163497	175070		253391	93359.1	612299	84318.4		310086	509065		990170
IsMasterProtein	Q8C5P7	Testis development-related protein OS=Mus musculus OX=10090 GN=Tdrp PE=1 SV=1	11	2	3	2	182	20.2	5.73		70038.5		185165	133498	257369			168055
IsMasterProtein	Q3TYV2	HERV-H LTR-associating protein 1 homolog OS=Mus musculus OX=10090 GN=Hhla1 PE=2 SV=1	2	1	1	1	514	56.3	8.56			23424	351185	350829	317386	391157	398657		444472	201143
IsMasterProtein	Q3U0V1	Far upstream element-binding protein 2 OS=Mus musculus OX=10090 GN=Khsrp PE=1 SV=2	43	22	154	20	748	76.7	7.33	8.61874e+06	7.94354e+06	6.12941e+06	3.78637e+07	5.02707e+07	4.16935e+07	6.77136e+07	6.56235e+07	7.4309e+07	4.93588e+07	2.5845e+07	8.08767e+07
IsMasterProtein	Q8VIJ6	Splicing factor, proline- and glutamine-rich OS=Mus musculus OX=10090 GN=Sfpq PE=1 SV=1	34	27	236	26	699	75.4	9.44	1.17488e+07	1.11463e+07	7.41282e+06	5.63129e+07	7.30813e+07	7.24762e+07	8.46333e+07	8.6758e+07	1.27667e+08	1.14584e+08	2.77786e+07	1.43172e+08
IsMasterProtein	Q5HZI1	Microtubule-associated tumor suppressor 1 homolog OS=Mus musculus OX=10090 GN=Mtus1 PE=1 SV=2	1	1	1	1	1210	134.3	6.86	106657	132504	63350.7	206988	312049	245854	206374	204567		407288	124012
IsMasterProtein	F8VPQ2	AT-rich interactive domain-containing protein 4A OS=Mus musculus OX=10090 GN=Arid4a PE=1 SV=1	1	1	2	1	1261	142	5.07				164570	141275
IsMasterProtein	Q9D5V5	Cullin-5 OS=Mus musculus OX=10090 GN=Cul5 PE=1 SV=3	8	5	10	5	780	90.9	7.81	299618	622541	274887	871202	311836	1.35241e+06	1.33718e+06	1.78394e+06	991163	2.41254e+06		3.99188e+06
IsMasterProtein	Q8VIG1	RE1-silencing transcription factor OS=Mus musculus OX=10090 GN=Rest PE=1 SV=2	4	3	5	3	1082	117.7	6.65							815497			1.50949e+06		922766
IsMasterProtein	Q3UPE3	RecQ-mediated genome instability protein 2 OS=Mus musculus OX=10090 GN=Rmi2 PE=2 SV=1	11	1	1	1	149	15.8	8.76
IsMasterProtein	Q9Z103	Activity-dependent neuroprotector homeobox protein OS=Mus musculus OX=10090 GN=Adnp PE=1 SV=2	18	17	68	17	1108	124.2	6.86	677773	410048	362973	6.15355e+06	8.53692e+06	9.45267e+06	9.39305e+06	1.41951e+07	1.20541e+07	1.00771e+07	1.8952e+06	8.95964e+06
IsMasterProtein	Q8BIG4	F-box only protein 28 OS=Mus musculus OX=10090 GN=Fbxo28 PE=1 SV=1	4	1	1	1	368	41	9.54
IsMasterProtein	P59110	Sentrin-specific protease 1 OS=Mus musculus OX=10090 GN=Senp1 PE=1 SV=1	5	3	4	3	640	72.5	8.4	1.21312e+06		925048	596704	659777	2.75512e+06	738508	1.64915e+06	1.64525e+06	1.0466e+06	206668	1.90405e+06
IsMasterProtein	Q9CPU0	Lactoylglutathione lyase OS=Mus musculus OX=10090 GN=Glo1 PE=1 SV=3	13	3	10	3	184	20.8	5.47	162060	274262	236025	193803	152240	1.15369e+06	563308	788154	690441	442080		579402
IsMasterProtein	Q99J47	Dehydrogenase/reductase SDR family member 7B OS=Mus musculus OX=10090 GN=Dhrs7b PE=1 SV=1	5	1	1	1	323	35	9.63
IsMasterProtein	Q8BIZ6	Smad nuclear-interacting protein 1 OS=Mus musculus OX=10090 GN=Snip1 PE=1 SV=1	8	3	3	3	383	44.4	9.89	402470		464860	2.35325e+07	3.28307e+07	31500480	31370598	2.00043e+07	26967355	3.1435e+07		4.23747e+07
IsMasterProtein	Q64012	RNA-binding protein Raly OS=Mus musculus OX=10090 GN=Raly PE=1 SV=3	32	11	90	11	312	33.2	8.84	5.12578e+06	4.66912e+06	3.22007e+06	3.6345e+07	3.71453e+07	3.18249e+07	3.57485e+07	4.8429e+07	6.35191e+07	4.35928e+07	20202273	4.09563e+07
IsMasterProtein	Q99JX7	Nuclear RNA export factor 1 OS=Mus musculus OX=10090 GN=Nxf1 PE=1 SV=3	19	10	37	10	618	70.3	8.73	969852	1.18681e+06	468232	4.62992e+06	2.96649e+06	3.66302e+06	5.45391e+06	5.5061e+06	8531566	6.70104e+06	1.65952e+06	1.01454e+07
IsMasterProtein	Q9DCH2	Ribonuclease P protein subunit p20 OS=Mus musculus OX=10090 GN=Pop7 PE=2 SV=1	11	2	2	2	140	15.8	8.69						293733			187295			222119
IsMasterProtein	Q9CXS4	Centromere protein V OS=Mus musculus OX=10090 GN=Cenpv PE=1 SV=2	43	10	54	10	252	27.5	9.79	175839	235017	176879	9.63612e+06	1.56201e+07	1.34501e+07	1.75292e+07	1.31881e+07	1.72398e+07	1.55112e+07	8.45865e+06	3.51894e+07
IsMasterProtein	P63323	40S ribosomal protein S12 OS=Mus musculus OX=10090 GN=Rps12 PE=1 SV=2	43	5	49	5	132	14.5	7.24	3.72928e+06	5.97008e+06	4.02847e+06	2.15322e+06	71580.5	8.85292e+06	5.08641e+06	8.24995e+06	1.56017e+07	1.21024e+07	58004.7	1.84942e+07
IsMasterProtein	Q8BIX3	ARL14 effector protein OS=Mus musculus OX=10090 GN=Arl14ep PE=1 SV=1	3	1	2	1	276	31	8.24
IsMasterProtein	Q3U1N2	Sterol regulatory element-binding protein 2 OS=Mus musculus OX=10090 GN=Srebf2 PE=1 SV=2	1	1	1	1	1130	122.8	8.44				690648		957080	1.55608e+06	561470	682570
IsMasterProtein	P70124	Serpin B5 OS=Mus musculus OX=10090 GN=Serpinb5 PE=1 SV=1	4	1	1	1	375	42.1	5.77
IsMasterProtein	Q9JII5	DAZ-associated protein 1 OS=Mus musculus OX=10090 GN=Dazap1 PE=1 SV=2	6	2	22	2	406	43.2	8.56	517021	387882	384106	2.14798e+06	3.05452e+06	1.28975e+06	2.82001e+06	1.68915e+06	2.43105e+06	2.20388e+06	1.10395e+06	2.88017e+06
IsMasterProtein	Q07409	Contactin-3 OS=Mus musculus OX=10090 GN=Cntn3 PE=1 SV=2	1	1	1	1	1028	113.2	6.23
IsMasterProtein	A2AQ25	Sickle tail protein OS=Mus musculus OX=10090 GN=Skt PE=1 SV=1	1	2	3	2	1946	212.9	7.77	158534	96152.6	74341.4	128149	186009			87261.4
IsMasterProtein	Q99L04	Dehydrogenase/reductase SDR family member 1 OS=Mus musculus OX=10090 GN=Dhrs1 PE=1 SV=1	4	1	1	1	313	34	8.35				146631	201944	175770						228578
IsMasterProtein	Q9JM76	Actin-related protein 2/3 complex subunit 3 OS=Mus musculus OX=10090 GN=Arpc3 PE=1 SV=3	10	2	2	2	178	20.5	8.59
IsMasterProtein	Q9JHU4	Cytoplasmic dynein 1 heavy chain 1 OS=Mus musculus OX=10090 GN=Dync1h1 PE=1 SV=2	9	40	96	40	4644	531.7	6.42	6.30225e+06	6.01351e+06	5.07482e+06	6.65434e+06	6.89084e+06	1.28739e+07	4.36215e+06	4.97784e+06	4.59574e+06	3.29902e+06	2.76038e+06	7.53206e+06
IsMasterProtein	Q8CCF0	U4/U6 small nuclear ribonucleoprotein Prp31 OS=Mus musculus OX=10090 GN=Prpf31 PE=1 SV=3	15	7	22	7	499	55.4	5.67	86154.9	377182	65038.5	1.17994e+06	3.24534e+06	2.03646e+06	1.51788e+06	5.77226e+06	1.84624e+06	2.08622e+06	1.4109e+06	5.61688e+06
IsMasterProtein	P27048	Small nuclear ribonucleoprotein-associated protein B OS=Mus musculus OX=10090 GN=Snrpb PE=1 SV=1	23	5	33	5	231	23.6	10.9	677512	692893	529143	847134	2.69516e+06	3.68718e+06	1.31444e+06	2.37656e+06	1.26082e+07	5.44748e+06		9.8039e+06
IsMasterProtein	Q8K2H2	Deubiquitinase OTUD6B OS=Mus musculus OX=10090 GN=Otud6b PE=1 SV=1	4	1	1	1	294	33.7	5.53
IsMasterProtein	Q9R1T2	SUMO-activating enzyme subunit 1 OS=Mus musculus OX=10090 GN=Sae1 PE=1 SV=1	35	12	87	12	350	38.6	5.36	1.22464e+06	1.26873e+06	833830	7.44807e+06	1.05022e+07	8.30275e+06	9.08939e+06	1.23982e+07	1.53281e+07	1.34772e+07	5.42444e+06	2.07294e+07
IsMasterProtein	P58252	Elongation factor 2 OS=Mus musculus OX=10090 GN=Eef2 PE=1 SV=2	32	28	182	27	858	95.3	6.83	5.3488e+07	5.17253e+07	3.53053e+07	7.18285e+07	7.40082e+07	7.20967e+07	6.56469e+07	9.99225e+07	1.0538e+08	8.9647e+07	3.29122e+07	1.27735e+08
IsMasterProtein	O35621	Phosphomannomutase 1 OS=Mus musculus OX=10090 GN=Pmm1 PE=1 SV=1	20	5	17	5	262	29.8	5.47	388768	178799	98459.4	1.04287e+06	331149	1.17691e+06	1.77661e+06	1.95656e+06	699572	2.04119e+06	165353	1.51332e+06
IsMasterProtein	P97313	DNA-dependent protein kinase catalytic subunit OS=Mus musculus OX=10090 GN=Prkdc PE=1 SV=3	0	2	2	2	4128	471.2	7.12
IsMasterProtein	Q9CQE8	RNA transcription, translation and transport factor protein OS=Mus musculus OX=10090 GN=RTRAF PE=1 SV=1	25	7	28	7	244	28.1	6.89	1.50752e+06	1.728e+06	1.07328e+06	4.01469e+06	4.74953e+06	5.69681e+06	7.62567e+06	7.80106e+06	8.93246e+06	7.39975e+06	1.81561e+06	8.10599e+06
IsMasterProtein	Q8R4X3	RNA-binding protein 12 OS=Mus musculus OX=10090 GN=Rbm12 PE=1 SV=3	3	2	5	2	992	102.7	8.32				211394			215802	352809	351841	328704		549513
IsMasterProtein	Q9Z2E2	Methyl-CpG-binding domain protein 1 OS=Mus musculus OX=10090 GN=Mbd1 PE=1 SV=2	3	2	3	2	636	70	8.66				206363	483823		325800	797223		459660		371353
IsMasterProtein	Q8C181	Muscleblind-like protein 2 OS=Mus musculus OX=10090 GN=Mbnl2 PE=2 SV=2	3	1	1	1	373	40.1	9
IsMasterProtein	Q01147	Cyclic AMP-responsive element-binding protein 1 OS=Mus musculus OX=10090 GN=Creb1 PE=1 SV=1	5	2	7	2	341	36.7	5.57	159779	81028.7	100707	731061	920405	1.77053e+06	665519	1.83949e+06	2.10692e+06	773360	689868	1.85367e+06
IsMasterProtein	Q99LD4	COP9 signalosome complex subunit 1 OS=Mus musculus OX=10090 GN=Gps1 PE=1 SV=1	13	5	10	5	471	53.4	6.84	176840	227206	219354	993817	1232365	647328	803713		1.27239e+06	1.43031e+06		1.23177e+06
IsMasterProtein	Q91YR7	Pre-mRNA-processing factor 6 OS=Mus musculus OX=10090 GN=Prpf6 PE=1 SV=1	24	23	72	23	941	106.7	8.09	2.11579e+06	1.83858e+06	1.33798e+06	6.55387e+06	9.99389e+06	8.69706e+06	1.03406e+07	1.07427e+07	1.66176e+07	1.1808e+07	4.35052e+06	1.53377e+07
IsMasterProtein	Q8CGF1	Rho GTPase-activating protein 29 OS=Mus musculus OX=10090 GN=Arhgap29 PE=1 SV=1	0	1	1	1	1266	142.3	7.17
IsMasterProtein	B2RY56	RNA-binding protein 25 OS=Mus musculus OX=10090 GN=Rbm25 PE=1 SV=2	13	10	36	10	838	99.5	6.32	2.00431e+07	2.0459e+07	1.36545e+07	2.15587e+07	5.26167e+07	4.57192e+07	3.1092e+07	1.88319e+07	2.67613e+07	1.76682e+07	41666332	3.83303e+07
IsMasterProtein	Q9JKV1	Proteasomal ubiquitin receptor ADRM1 OS=Mus musculus OX=10090 GN=Adrm1 PE=1 SV=2	9	3	20	3	407	42	5.07	296410	109756	223353	511529	590680	731328	817407	1.16203e+06	1.02381e+06	922049	372150	1.20505e+06
IsMasterProtein	Q6ZQ29	Serine/threonine-protein kinase TAO2 OS=Mus musculus OX=10090 GN=Taok2 PE=1 SV=3	1	1	2	1	1240	139.2	7.06						1.15547e+06		767952				1.12959e+06
IsMasterProtein	E9Q9U0	Ubiquitin carboxyl-terminal hydrolase 17-like protein B OS=Mus musculus OX=10090 GN=Usp17lb PE=1 SV=1	9	5	8	5	468	52.1	6.65	168403		91920			418550		142643	504792	1.71923e+06	1.94128e+06	5.01042e+06
IsMasterProtein	Q8CHC8	Activity-dependent neuroprotector homeobox protein 2 OS=Mus musculus OX=10090 GN=Adnp2 PE=2 SV=2	2	2	5	2	1165	126.7	9				166048	365563	273346	316146	356916	471246	276500	246429	413482
IsMasterProtein	Q8VHQ9	Acyl-coenzyme A thioesterase 11 OS=Mus musculus OX=10090 GN=Acot11 PE=1 SV=1	1	1	1	1	594	67.3	6.8											22314.1
IsMasterProtein	Q8CG64	Fukutin-related protein OS=Mus musculus OX=10090 GN=Fkrp PE=1 SV=1	2	1	1	1	494	54.8	7.17
IsMasterProtein	CON_P02768	Serum albumin OS=Homo sapiens GN=ALB PE=1 SV=2	24	16	240	12	609	69.3	6.28	7.05369e+06	5.83039e+06	4.48133e+06	2.51669e+06	3.02608e+06	1.07945e+07	2.56392e+06	4.95856e+07	7.49951e+06	4.78965e+06	372969	5.11086e+06
IsMasterProtein	P14206	40S ribosomal protein SA OS=Mus musculus OX=10090 GN=Rpsa PE=1 SV=4	38	9	95	9	295	32.8	4.87	2.59827e+07	2.8457e+07	1.4496e+07	3.00452e+07	2.45405e+07	4.29099e+07	3.95704e+07	3.80563e+07	6.46813e+07	4.4285e+07	1.33283e+07	6.9517e+07
IsMasterProtein	Q9CQM5	Thioredoxin domain-containing protein 17 OS=Mus musculus OX=10090 GN=Txndc17 PE=1 SV=1	13	2	7	2	123	14	4.77	385602	523459	375735	1.30643e+06	1.15409e+06	872125	2.11665e+06	2.24448e+06	1.96149e+06	2.01843e+06	975642	3.71962e+06
IsMasterProtein	Q8BH69	Selenide, water dikinase 1 OS=Mus musculus OX=10090 GN=Sephs1 PE=1 SV=1	6	2	6	2	392	42.9	5.97				108790		317909	213402	306816	304820	344582		368654
IsMasterProtein	Q61245	Collagen alpha-1(XI) chain OS=Mus musculus OX=10090 GN=Col11a1 PE=1 SV=2	0	1	1	1	1804	180.9	5.21				183590	146749	407598	467852		606653		42897.6
IsMasterProtein	Q3UHD6	Sorting nexin-27 OS=Mus musculus OX=10090 GN=Snx27 PE=1 SV=2	3	2	3	2	539	61	6.4	139868	96888.9	68110.7		261311	705253	669317	805779	219714			201163
IsMasterProtein	P19426	Negative elongation factor E OS=Mus musculus OX=10090 GN=Nelfe PE=1 SV=2	6	2	3	2	375	42.5	9.38	47027.3			206097	575063	83949.4	205636	546449			259510	392434
IsMasterProtein	P10852	4F2 cell-surface antigen heavy chain OS=Mus musculus OX=10090 GN=Slc3a2 PE=1 SV=1	2	1	1	1	526	58.3	5.91	74786.5	117873	51559.1		267082				162062		322702
IsMasterProtein	Q8BHS3	Pre-mRNA-splicing factor RBM22 OS=Mus musculus OX=10090 GN=Rbm22 PE=1 SV=1	9	4	12	4	420	46.9	8.54		138262		1.79062e+06	1.7373e+06	108220	2.16125e+06	1.20316e+06	1.92102e+06	1.51035e+06	553763	589554
IsMasterProtein	Q60838	Segment polarity protein dishevelled homolog DVL-2 OS=Mus musculus OX=10090 GN=Dvl2 PE=1 SV=2	3	2	5	2	736	78.8	5.96				126857	184855	89600.9	131469
IsMasterProtein	Q8BY71	Histone acetyltransferase type B catalytic subunit OS=Mus musculus OX=10090 GN=Hat1 PE=1 SV=1	19	7	40	7	416	49.2	6.33	1.70572e+06	2.31025e+06	2.08372e+06	6.60476e+06	3.79949e+06	7.83101e+06	6.68244e+06	5.68131e+06	1.04008e+07	1.29246e+07	688085	1.26795e+07
IsMasterProtein	Q8BVE3	V-type proton ATPase subunit H OS=Mus musculus OX=10090 GN=Atp6v1h PE=1 SV=1	3	1	5	1	483	55.8	6.61	71674	59355.4		129551	122574		157011
IsMasterProtein	Q3TTY5	Keratin, type II cytoskeletal 2 epidermal OS=Mus musculus OX=10090 GN=Krt2 PE=1 SV=1	11	11	163	2	707	70.9	8.06
IsMasterProtein	P70354	Homeobox protein MSX-3 OS=Mus musculus OX=10090 GN=Msx3 PE=1 SV=1	6	1	1	1	204	22	9.79
IsMasterProtein	P56212	cAMP-regulated phosphoprotein 19 OS=Mus musculus OX=10090 GN=Arpp19 PE=1 SV=2	21	2	3	2	112	12.3	9.09		79613.8	50256.8	239474	210934		240320	259732			118078	336567
IsMasterProtein	Q8BL06	Inactive ubiquitin carboxyl-terminal hydrolase 54 OS=Mus musculus OX=10090 GN=Usp54 PE=1 SV=2	0	1	1	1	1588	176.6	7.62
IsMasterProtein	P35700	Peroxiredoxin-1 OS=Mus musculus OX=10090 GN=Prdx1 PE=1 SV=1	45	10	125	10	199	22.2	8.12	3.62218e+07	4.11909e+07	2.27347e+07	6.39626e+07	6.44027e+07	9.22567e+07	9.91487e+07	1.1056e+08	1.36316e+08	1.33757e+08	3.67629e+07	2.04885e+08
IsMasterProtein	Q9R0P5	Destrin OS=Mus musculus OX=10090 GN=Dstn PE=1 SV=3	31	5	15	4	165	18.5	7.97	259090	186952	98354	300700		3.37527e+06	1.10048e+06	1.03409e+06	3.72587e+06	2.81853e+06		4.40046e+06
IsMasterProtein	P62715	Serine/threonine-protein phosphatase 2A catalytic subunit beta isoform OS=Mus musculus OX=10090 GN=Ppp2cb PE=1 SV=1	19	6	35	1	309	35.6	5.43	1.06131e+06	1.13444e+06	982929	2.69097e+06	4.62897e+06	4.36741e+06	3717520	3.64696e+06	4.94975e+06	3.60263e+06	2.22745e+06	5.92909e+06
IsMasterProtein	P18155	Bifunctional methylenetetrahydrofolate dehydrogenase/cyclohydrolase, mitochondrial OS=Mus musculus OX=10090 GN=Mthfd2 PE=1 SV=1	2	1	1	1	350	37.8	8.88				320854	458578	240831	769248		1471087	1405525	140673	2.13905e+06
IsMasterProtein	Q3TD16	Protein associated with UVRAG as autophagy enhancer OS=Mus musculus OX=10090 GN=Rubcnl PE=1 SV=2	1	1	1	1	648	72.2	6.62
IsMasterProtein	Q4VA61	Down syndrome cell adhesion molecule-like protein 1 homolog OS=Mus musculus OX=10090 GN=Dscaml1 PE=1 SV=2	0	1	1	1	2053	224.1	8.16
IsMasterProtein	Q9D0M3	Cytochrome c1, heme protein, mitochondrial OS=Mus musculus OX=10090 GN=Cyc1 PE=1 SV=1	6	2	3	2	325	35.3	9.16	392787	338429	269282	139130		598036	191648	242118
IsMasterProtein	Q9DBC3	Cap-specific mRNA (nucleoside-2'-O-)-methyltransferase 1 OS=Mus musculus OX=10090 GN=Cmtr1 PE=1 SV=1	1	1	1	1	837	95.6	7.27				358569	603742		300352	299304		398527		469930
IsMasterProtein	Q80ZS3	28S ribosomal protein S26, mitochondrial OS=Mus musculus OX=10090 GN=Mrps26 PE=1 SV=1	9	2	4	2	200	23.4	9.96	151337				291725	184033		92312.6
IsMasterProtein	Q5SSZ5	Tensin-3 OS=Mus musculus OX=10090 GN=Tns3 PE=1 SV=1	1	1	1	1	1440	155.5	6.65
IsMasterProtein	Q9CX56	26S proteasome non-ATPase regulatory subunit 8 OS=Mus musculus OX=10090 GN=Psmd8 PE=1 SV=2	7	3	9	3	353	39.9	9.58	215229	317523	327777	277476	247755	703155		657876	760366	1.12678e+06		1.38322e+06
IsMasterProtein	Q8BMF3	NADP-dependent malic enzyme, mitochondrial OS=Mus musculus OX=10090 GN=Me3 PE=1 SV=2	1	1	1	1	604	67.1	7.83	187487	124238	96501.5	209541	168483		207045	762481			177832
IsMasterProtein	Q9DCU6	39S ribosomal protein L4, mitochondrial OS=Mus musculus OX=10090 GN=Mrpl4 PE=1 SV=1	10	3	8	3	294	33.1	9.82	381869	428742	302572	305081	611920	652261	310271	235860	517203	419890	164659	994500
IsMasterProtein	Q6P5F9	Exportin-1 OS=Mus musculus OX=10090 GN=Xpo1 PE=1 SV=1	22	23	108	23	1071	123	6.07	5.5442e+06	5.10903e+06	3.20173e+06	4.38658e+06	3.57105e+06	1.4679e+07	1.15554e+07	1.2154e+07	2.74079e+07	1.94392e+07	1.03886e+06	3.17193e+07
IsMasterProtein	Q8K4R9	Disks large-associated protein 5 OS=Mus musculus OX=10090 GN=Dlgap5 PE=1 SV=2	1	1	1	1	808	90.1	9.17				188634	261786		132550
IsMasterProtein	P86048	60S ribosomal protein L10-like OS=Mus musculus OX=10090 GN=Rpl10l PE=2 SV=1	26	7	22	1	214	24.5	10.11	379226	300573	208656	1.05495e+06		942302	1.32194e+06	1.30042e+06	1.41191e+06	1.57361e+06		2.55395e+06
IsMasterProtein	Q01853	Transitional endoplasmic reticulum ATPase OS=Mus musculus OX=10090 GN=Vcp PE=1 SV=4	27	23	108	23	806	89.3	5.26	5.24283e+06	4.96732e+06	2.98832e+06	8.89637e+06	1.02292e+07	1.32933e+07	1.34024e+07	1.55339e+07	1.52149e+07	1.86613e+07	5.25967e+06	2.6726e+07
IsMasterProtein	G3X9J0	Signal-induced proliferation-associated 1-like protein 3 OS=Mus musculus OX=10090 GN=Sipa1l3 PE=1 SV=1	1	2	3	2	1776	194.9	8.32						138156	332888		613046	499870
IsMasterProtein	P23116	Eukaryotic translation initiation factor 3 subunit A OS=Mus musculus OX=10090 GN=Eif3a PE=1 SV=5	18	25	112	25	1344	161.8	6.77	7.04063e+06	6.17997e+06	3.87752e+06	6.57793e+06	6.89632e+06	1.50154e+07	8.76202e+06	1.03168e+07	1.90697e+07	1.7968e+07	2.86517e+06	2.69958e+07
IsMasterProtein	A2AM05	Centlein OS=Mus musculus OX=10090 GN=Cntln PE=1 SV=1	1	1	1	1	1397	160.6	7.99	414024	309829	157105	354989	342161	857789	990518	1.07478e+06	1.09329e+06	1.00411e+06		1.49267e+06
IsMasterProtein	Q7TNI7	Interleukin-17F OS=Mus musculus OX=10090 GN=Il17f PE=2 SV=1	6	1	2	1	161	17.9	8.79	244620	219398	211918	297333		827104					443260
IsMasterProtein	Q9CQQ7	ATP synthase F(0) complex subunit B1, mitochondrial OS=Mus musculus OX=10090 GN=Atp5pb PE=1 SV=1	18	5	39	5	256	28.9	9.06	1.38477e+07	1.22127e+07	9.33389e+06	1.07179e+07	1.9187e+07	1.96936e+07	7.84135e+06	8.04706e+06	7.95763e+06	9.45569e+06	4.15202e+06	1.05033e+07
IsMasterProtein	Q6P4T2	U5 small nuclear ribonucleoprotein 200 kDa helicase OS=Mus musculus OX=10090 GN=Snrnp200 PE=1 SV=1	22	46	182	45	2136	244.4	6.06	7.44393e+06	7.96743e+06	5.05617e+06	2.22466e+07	2.49006e+07	3.10676e+07	2.95656e+07	3.27511e+07	5.05949e+07	4.60006e+07	9.21382e+06	5.18673e+07
IsMasterProtein	Q8C5S7	Meiotic recombination protein REC8 homolog OS=Mus musculus OX=10090 GN=Rec8 PE=1 SV=1	1	1	1	1	591	67.4	5.27	607286	589738	428230	1.0233e+06	1.79779e+06	1.41671e+06	1.33702e+06	1.34849e+06	2.00244e+06	1.19799e+06	891393	1.32485e+06
IsMasterProtein	Q6ZQ73	Cullin-associated NEDD8-dissociated protein 2 OS=Mus musculus OX=10090 GN=Cand2 PE=1 SV=2	6	8	10	7	1235	135.5	5.58		81596	69258.6	422551	534241		353383	159750			117583
IsMasterProtein	Q91YD9	Neural Wiskott-Aldrich syndrome protein OS=Mus musculus OX=10090 GN=Wasl PE=1 SV=1	1	1	1	1	501	54.2	7.93						1.96909e+06			1385859			2.74029e+06
IsMasterProtein	P55302	Alpha-2-macroglobulin receptor-associated protein OS=Mus musculus OX=10090 GN=Lrpap1 PE=1 SV=1	2	1	1	1	360	42.2	7.87
IsMasterProtein	Q64105	Sepiapterin reductase OS=Mus musculus OX=10090 GN=Spr PE=1 SV=1	10	2	3	2	261	27.9	5.74					251874			263514
IsMasterProtein	Q61550	Double-strand-break repair protein rad21 homolog OS=Mus musculus OX=10090 GN=Rad21 PE=1 SV=3	18	8	31	7	635	72	4.64				2.09358e+06	1.46577e+06	1.08541e+06	2.21216e+06	757552		2.7199e+06	23188.5
IsMasterProtein	Q8BWT5	Disco-interacting protein 2 homolog A OS=Mus musculus OX=10090 GN=Dip2a PE=1 SV=3	1	1	1	1	1523	165.1	7.61
IsMasterProtein	Q9ESU6	Bromodomain-containing protein 4 OS=Mus musculus OX=10090 GN=Brd4 PE=1 SV=2	12	15	35	13	1400	155.8	9.19	125733	65447.9	52933.5	2.48654e+06	3.5356e+06	3.88049e+06	6.08738e+06	6.45274e+06	7.0512e+06	9.46583e+06	1.21685e+06	7.50034e+06
IsMasterProtein	Q07076	Annexin A7 OS=Mus musculus OX=10090 GN=Anxa7 PE=1 SV=2	16	7	19	7	463	49.9	6.18	555381	695501	242085	895643	783313	4.32948e+06	1.89842e+06	2.64626e+06	2.57819e+06	1.66534e+06	744459	1.32526e+06
IsMasterProtein	P26041	Moesin OS=Mus musculus OX=10090 GN=Msn PE=1 SV=3	16	11	27	5	577	67.7	6.6	853378	934561	510250	1.75313e+06	2.1735e+06	2.05891e+06	3.18714e+06	2.44023e+06	2.91268e+06	2.5737e+06	1.35941e+06	3.24222e+06
IsMasterProtein	Q5DTH5	Teashirt homolog 1 OS=Mus musculus OX=10090 GN=Tshz1 PE=1 SV=2	1	1	1	1	1084	118.5	7.23
IsMasterProtein	Q99JZ0	Syntenin-2 OS=Mus musculus OX=10090 GN=Sdcbp2 PE=2 SV=1	2	1	1	1	292	31.5	8.81	193863			126189			365223		6.2261e+06
IsMasterProtein	O55047	Serine/threonine-protein kinase tousled-like 2 OS=Mus musculus OX=10090 GN=Tlk2 PE=1 SV=2	5	4	11	4	718	82.2	8.27				391975	649693	815482	571231	842352	662499	1.48955e+06	229776	657884
IsMasterProtein	P52624	Uridine phosphorylase 1 OS=Mus musculus OX=10090 GN=Upp1 PE=1 SV=2	6	2	14	2	311	34.1	6.58	689339	595862	470129	931258	1.05475e+06	1.56073e+06	1.83823e+06	1.53714e+06	2.1582e+06	3.03205e+06	191755	4676532
IsMasterProtein	Q9D4H9	PHD finger protein 14 OS=Mus musculus OX=10090 GN=Phf14 PE=1 SV=1	6	6	16	6	881	99	5.34		230289	130242	3.38876e+06	2.83421e+06	1.80732e+06	2.5526e+06	2.25724e+06	1.75661e+06	2.76597e+06	1.18978e+06	1.48612e+06
IsMasterProtein	P68510	14-3-3 protein eta OS=Mus musculus OX=10090 GN=Ywhah PE=1 SV=2	28	7	49	3	246	28.2	4.89	218477	162071		787369	1.67971e+06	2.09739e+06	1.37412e+06	1.37345e+06	2.17754e+06	1.90689e+06		2134107
IsMasterProtein	Q7TSE6	Serine/threonine-protein kinase 38-like OS=Mus musculus OX=10090 GN=Stk38l PE=1 SV=2	2	1	1	1	464	53.7	6.96				132209	73886.1	350771	278960	444235		383249		1569505
IsMasterProtein	Q3TIV5	Zinc finger CCCH domain-containing protein 15 OS=Mus musculus OX=10090 GN=Zc3h15 PE=1 SV=2	11	5	10	5	426	48.3	5.3	165616	159867	88391.7	696403	1.10727e+06	1.25842e+06	1.94924e+06	2.82353e+06	2.05156e+06	1.79112e+06	554917	2.59809e+06
IsMasterProtein	Q8BH53	Cilia- and flagella-associated protein 69 OS=Mus musculus OX=10090 GN=Cfap69 PE=1 SV=1	1	1	1	1	942	106.2	7.62	145029	155697		222069	378773	467739	505408	356817	529361	708486	56005.7	2.13724e+06
IsMasterProtein	Q8R3G1	Nuclear inhibitor of protein phosphatase 1 OS=Mus musculus OX=10090 GN=Ppp1r8 PE=1 SV=1	6	2	7	2	351	38.5	7.37		53189		619687	848980	130316	530328	526966	81529	1.46776e+06	673543	1.78889e+06
IsMasterProtein	Q91WN1	DnaJ homolog subfamily C member 9 OS=Mus musculus OX=10090 GN=Dnajc9 PE=1 SV=2	24	6	27	6	259	30	5.94	179231	329578	250443	3.78482e+06	3.05947e+06	7.74414e+06	9.76981e+06	7.74259e+06	8.86219e+06	9.38754e+06	48754.3	13859054
IsMasterProtein	P11031	Activated RNA polymerase II transcriptional coactivator p15 OS=Mus musculus OX=10090 GN=Sub1 PE=1 SV=3	31	5	42	5	127	14.4	9.6	458946	498634	691762	8.04081e+06	2.67484e+06	8.06577e+06	1.54426e+07	1.74565e+07	1.92576e+07	1.48474e+07	728211	2.13214e+07
IsMasterProtein	Q9CQM9	Glutaredoxin-3 OS=Mus musculus OX=10090 GN=Glrx3 PE=1 SV=1	20	6	20	6	337	37.8	5.59	435642	1.19225e+06	812447	2.15704e+06	1.64774e+06	4.03406e+06	4.29663e+06	4.09125e+06	5.00896e+06	3.90567e+06	1.0049e+06	9.03066e+06
IsMasterProtein	Q8C5N3	Pre-mRNA-splicing factor CWC22 homolog OS=Mus musculus OX=10090 GN=Cwc22 PE=1 SV=1	20	20	72	20	908	104.7	8.09	324480	268535	281252	2.25119e+06	2.97229e+06	1.68487e+06	7.54995e+06	8.98258e+06	2.48487e+07	4.35809e+07	1.8068e+07	6.21071e+07
IsMasterProtein	Q99JP6	Homer protein homolog 3 OS=Mus musculus OX=10090 GN=Homer3 PE=1 SV=2	5	2	2	2	356	39.7	5.36	125948		44410.8			259550		440416	248847	676536	608824	513537
IsMasterProtein	Q7TQK0	Cyclin-T2 OS=Mus musculus OX=10090 GN=Ccnt2 PE=1 SV=1	4	2	4	1	723	80.2	8.91				65042.2			143418	185316		360894
IsMasterProtein	Q9EPU0	Regulator of nonsense transcripts 1 OS=Mus musculus OX=10090 GN=Upf1 PE=1 SV=2	9	10	32	10	1124	123.9	6.61	2.00805e+06	1.88983e+06	1.32572e+06	2.23756e+06	2.59189e+06	3.82745e+06	2.15094e+06	2.97554e+06	3.5933e+06	2.01994e+06	784546	3.1733e+06
IsMasterProtein	A2A791	Zinc finger MYM-type protein 4 OS=Mus musculus OX=10090 GN=Zmym4 PE=1 SV=1	12	16	56	16	1549	172.3	6.8	604636	971180	364999	3.98906e+06	2.47041e+06	5343404	6.59152e+06	5.76976e+06	5.58868e+06	8.68533e+06	1.04417e+06	8.9188e+06
IsMasterProtein	Q921P9	Transcription elongation factor A protein-like 1 OS=Mus musculus OX=10090 GN=Tceal1 PE=2 SV=1	4	1	1	1	165	19.3	4.54	14970518	18550868	9966147	15176021	17182276	20072610	17066480	19424720	41423996	17972614	21336268	28985934
IsMasterProtein	Q80TD3	Folliculin-interacting protein 2 OS=Mus musculus OX=10090 GN=Fnip2 PE=1 SV=2	1	1	1	1	1108	122.4	6.51	341516	322391	237743	1961600	3.13065e+06	903795	2.13851e+06	1.48436e+06	2.28028e+06	1.62956e+06	1.81359e+06	1504332
IsMasterProtein	Q9JJL8	Serine--tRNA ligase, mitochondrial OS=Mus musculus OX=10090 GN=Sars2 PE=1 SV=2	4	2	2	2	518	58.3	7.9	180366	138893	119547	149253	339167	99016.8	195311	215233			101373	440590
IsMasterProtein	P97377	Cyclin-dependent kinase 2 OS=Mus musculus OX=10090 GN=Cdk2 PE=1 SV=2	22	6	11	5	346	39	8.54					163023	827422	291734	407394	1.18894e+06	1.17335e+06		2.4344e+06
IsMasterProtein	Q60649	Caseinolytic peptidase B protein homolog OS=Mus musculus OX=10090 GN=Clpb PE=1 SV=1	1	1	1	1	677	76	8.51	183848	278364	151471	401231	543337	308369	349322		240862	241251
IsMasterProtein	Q9DAV9	Trimeric intracellular cation channel type B OS=Mus musculus OX=10090 GN=Tmem38b PE=1 SV=1	3	1	1	1	292	32.6	9.11		34186		57110.1	96675.2				276444	321462
IsMasterProtein	Q64096	Guanine nucleotide exchange factor DBS OS=Mus musculus OX=10090 GN=Mcf2l PE=1 SV=2	1	1	1	1	1149	129	5.9	38874.5			72120.2	235602	221898	216255	139789	157476			225957
IsMasterProtein	Q9QZV9	NTF2-related export protein 1 OS=Mus musculus OX=10090 GN=Nxt1 PE=1 SV=2	11	1	3	1	140	15.8	5.03
IsMasterProtein	Q91VU8	Prostate tumor-overexpressed gene 1 protein homolog OS=Mus musculus OX=10090 GN=Ptov1 PE=1 SV=1	7	3	7	3	416	46.8	10.78	297840	329185	224347	1.19357e+06	2.04639e+06	1.24321e+06	2.18042e+06	1.87289e+06	1.97892e+06	1.48415e+06	2.26576e+06	4.48709e+06
IsMasterProtein	Q922S8	Kinesin-like protein KIF2C OS=Mus musculus OX=10090 GN=Kif2c PE=1 SV=1	18	13	62	13	721	81	7.97	702797	1.11105e+06	709538	5.03324e+06	5.72987e+06	6.01649e+06	6.85479e+06	7.33827e+06	1.30667e+07	9.49976e+06	5.29169e+06	1.53157e+07
IsMasterProtein	Q80SW1	S-adenosylhomocysteine hydrolase-like protein 1 OS=Mus musculus OX=10090 GN=Ahcyl1 PE=1 SV=1	3	2	12	2	530	58.9	6.89	955368	713074	560341	2.33342e+06	2.54414e+06	3.02084e+06	2.53157e+06	2.958e+06	2.8706e+06	3.00446e+06		4.9538e+06
IsMasterProtein	Q9D8B3	Charged multivesicular body protein 4b OS=Mus musculus OX=10090 GN=Chmp4b PE=1 SV=2	6	1	1	1	224	24.9	4.82
IsMasterProtein	Q91YK2	Ribosomal RNA processing protein 1 homolog B OS=Mus musculus OX=10090 GN=Rrp1b PE=1 SV=2	11	7	15	7	724	80.5	9.72				959538	891218	340253	507939	2.43433e+06	583328	1.93468e+07	569060	944053
IsMasterProtein	Q9Z1D1	Eukaryotic translation initiation factor 3 subunit G OS=Mus musculus OX=10090 GN=Eif3g PE=1 SV=2	14	5	36	5	320	35.6	5.9	2.64468e+06	2.62786e+06	1.61347e+06	3.40806e+06	2.00072e+06	3.50451e+06	4.25464e+06	4.02809e+06	4.50955e+06	3.88045e+06	1.45059e+06	4.99532e+06
IsMasterProtein	Q8BSQ9	Protein polybromo-1 OS=Mus musculus OX=10090 GN=Pbrm1 PE=1 SV=4	3	5	10	5	1634	187.1	6.9	53362.9		42721.2	950470	867277	734229	1.13258e+06	1.5503e+06	499212	941506	259039	566606
IsMasterProtein	Q3TA38	Transmembrane protein 120B OS=Mus musculus OX=10090 GN=Tmem120b PE=2 SV=1	2	1	1	1	339	40.4	9.04
IsMasterProtein	P70290	55 kDa erythrocyte membrane protein OS=Mus musculus OX=10090 GN=Mpp1 PE=1 SV=1	3	1	1	1	466	52.2	7.2												533774
IsMasterProtein	A2BDX3	Adenylyltransferase and sulfurtransferase MOCS3 OS=Mus musculus OX=10090 GN=Mocs3 PE=1 SV=1	5	2	13	2	460	49.3	7.49	4.08917e+07	4.45871e+07	3.25361e+07	4.55865e+07	6.83088e+07	7.07163e+07	7.37207e+07	5.31991e+07	1.04149e+08	8.04573e+07	3601201	6.74465e+07
IsMasterProtein	Q8CG46	Structural maintenance of chromosomes protein 5 OS=Mus musculus OX=10090 GN=Smc5 PE=1 SV=1	6	7	12	7	1101	128.7	8.56			106406	1.03676e+06	1.92259e+06	1.57412e+06	1.63478e+06	1.7204e+06	2.17558e+06	2.07208e+06	712030	3.21135e+06
IsMasterProtein	Q3U5C7	Prickle-like protein 1 OS=Mus musculus OX=10090 GN=Prickle1 PE=1 SV=1	1	1	1	1	832	94.1	6.28
IsMasterProtein	Q9Z0E8	Solute carrier family 22 member 5 OS=Mus musculus OX=10090 GN=Slc22a5 PE=1 SV=1	2	1	2	1	557	62.7	6.79	3.0856e+06	2.73897e+06	2.06932e+06	5886128		4.94643e+06	6938901	13800751	2.09198e+06	3.99913e+06		8927428
IsMasterProtein	O35226	26S proteasome non-ATPase regulatory subunit 4 OS=Mus musculus OX=10090 GN=Psmd4 PE=1 SV=1	8	2	4	2	376	40.7	4.79		141024	146725	166827		349296	195358	360623	364841	432104		823040
IsMasterProtein	P62320	Small nuclear ribonucleoprotein Sm D3 OS=Mus musculus OX=10090 GN=Snrpd3 PE=1 SV=1	15	2	17	2	126	13.9	10.32	1.79765e+06	1536686	950312	3125423	3.00637e+06	1.15796e+07	7.52656e+06	1.16794e+07	23660611	1.48127e+07		25533639
IsMasterProtein	Q99L28	Probable ribosome biogenesis protein RLP24 OS=Mus musculus OX=10090 GN=Rsl24d1 PE=2 SV=1	7	1	1	1	163	19.6	9.98
IsMasterProtein	Q6P7W5	tRNA-splicing endonuclease subunit Sen2 OS=Mus musculus OX=10090 GN=Tsen2 PE=1 SV=1	2	1	1	1	460	52.2	5.9
IsMasterProtein	CON_P35908	Keratin, type II cytoskeletal 2 epidermal OS=Homo sapiens GN=KRT2 PE=1 SV=2	62	39	588	23	639	65.4	8	1.39821e+08	1.35317e+08	1.01013e+08	2.60544e+08	1.4007e+08	5.96097e+08	3.8427e+08	1.5584e+09	3.88374e+08	3.72058e+08	6.24108e+07	587772644
IsMasterProtein	Q64314	Hematopoietic progenitor cell antigen CD34 OS=Mus musculus OX=10090 GN=Cd34 PE=1 SV=1	2	1	2	1	382	41	5.3	126318	118939	74035.7	170240	149599	274103	215386	105391
IsMasterProtein	Q91YE9	Cytosolic 5'-nucleotidase 1B OS=Mus musculus OX=10090 GN=Nt5c1b PE=2 SV=2	1	1	3	1	573	65	8.37		52425	54503.4								58663.9
IsMasterProtein	P63087	Serine/threonine-protein phosphatase PP1-gamma catalytic subunit OS=Mus musculus OX=10090 GN=Ppp1cc PE=1 SV=1	15	5	20	2	323	37	6.54	222221	144446	94814.7	1.24169e+06	1.71682e+06	2.78554e+06	3.39153e+06	4.07302e+06	6.32075e+06	4.53523e+06		1.77359e+06
IsMasterProtein	P08556	GTPase NRas OS=Mus musculus OX=10090 GN=Nras PE=1 SV=1	6	1	1	1	189	21.2	5.17
IsMasterProtein	Q07139	Protein ECT2 OS=Mus musculus OX=10090 GN=Ect2 PE=1 SV=2	3	3	3	3	913	103.1	7.44		38925.6		370702		281905	349647	269924	307051	645786		497252
IsMasterProtein	Q6IRU7	Centrosomal protein of 78 kDa OS=Mus musculus OX=10090 GN=Cep78 PE=2 SV=1	1	1	1	1	790	86.8	8.54	308428	270689	148340	306128	304576	283805	264738	133367	258587	345107	227564	217551
IsMasterProtein	P97431	Interferon regulatory factor 6 OS=Mus musculus OX=10090 GN=Irf6 PE=1 SV=2	2	1	1	1	467	53.1	5.33						212428		464742	1.16121e+06	921564		1.62788e+06
IsMasterProtein	P00405	Cytochrome c oxidase subunit 2 OS=Mus musculus OX=10090 GN=Mtco2 PE=1 SV=1	3	1	5	1	227	26	4.73	866077	1.0182e+06	526771	1.11044e+06	1.70218e+06	1.54874e+06	943643	888310		1.02216e+06	916700	2.01611e+06
IsMasterProtein	Q62193	Replication protein A 32 kDa subunit OS=Mus musculus OX=10090 GN=Rpa2 PE=1 SV=1	13	2	13	2	270	29.7	6.15				1.25965e+06		793154	1385258	1391043	960103	966287		1.92236e+06
IsMasterProtein	P52293	Importin subunit alpha-1 OS=Mus musculus OX=10090 GN=Kpna2 PE=1 SV=2	36	16	111	16	529	57.9	5.68	3.57201e+06	2.72263e+06	1.85547e+06	1.07623e+07	9.45732e+06	1.60817e+07	2.00345e+07	2.50555e+07	3.7158e+07	5.06492e+07	1.26526e+07	1.09206e+08
IsMasterProtein	Q9DAR7	m7GpppX diphosphatase OS=Mus musculus OX=10090 GN=Dcps PE=1 SV=1	5	1	3	1	338	39	6.48				195830	186812		231578	182463	81152.1	176229		91945.5
IsMasterProtein	P63268	Actin, gamma-enteric smooth muscle OS=Mus musculus OX=10090 GN=Actg2 PE=1 SV=1	34	11	244	2	376	41.9	5.48	3.62295e+06	3.63069e+06	2.42058e+06	77446.5		8.0427e+06	1.83676e+06	3.15005e+06	1.26137e+07	1.05198e+07		1.33664e+07
IsMasterProtein	O08691	Arginase-2, mitochondrial OS=Mus musculus OX=10090 GN=Arg2 PE=1 SV=1	4	1	1	1	354	38.9	6.58
IsMasterProtein	Q8JZK9	Hydroxymethylglutaryl-CoA synthase, cytoplasmic OS=Mus musculus OX=10090 GN=Hmgcs1 PE=1 SV=1	13	6	16	6	520	57.5	5.99	199815	272471	105473	1.88599e+06	1739770	2.14052e+06	2.60094e+06	2.36701e+06	1.34187e+06	1.52119e+06	240382	2.81443e+06
IsMasterProtein	Q8VC49	Interferon alpha-inducible protein 27-like protein 2B OS=Mus musculus OX=10090 GN=Ifi27l2b PE=1 SV=1	3	1	1	1	283	27.8	4.7
IsMasterProtein	Q8WTY4	Anamorsin OS=Mus musculus OX=10090 GN=Ciapin1 PE=1 SV=1	6	2	16	2	309	33.4	5.2	284433	299125	185327	1.05834e+06	938750	250055	1.3185e+06	1.88981e+06	888423	1.29905e+06	400760	1.81683e+06
IsMasterProtein	Q61699	Heat shock protein 105 kDa OS=Mus musculus OX=10090 GN=Hsph1 PE=1 SV=2	15	13	56	12	858	96.3	5.53	2.27543e+06	1.51497e+06	1.49326e+06	1.59359e+06	2.56511e+06	2.3534e+06	1.4899e+06	4.57375e+06	3.37411e+06	3.80557e+06	680840	6.61319e+06
IsMasterProtein	Q8VDN2	Sodium/potassium-transporting ATPase subunit alpha-1 OS=Mus musculus OX=10090 GN=Atp1a1 PE=1 SV=1	1	1	1	1	1023	112.9	5.45
IsMasterProtein	Q61768	Kinesin-1 heavy chain OS=Mus musculus OX=10090 GN=Kif5b PE=1 SV=3	9	7	13	6	963	109.5	6.44	262816	303560	134566	525357	721674	531642	175007	337219	269845			396821
IsMasterProtein	Q3UMY5	Echinoderm microtubule-associated protein-like 4 OS=Mus musculus OX=10090 GN=Eml4 PE=1 SV=1	1	1	1	1	988	110	6.54
IsMasterProtein	A2ATU0	Probable 2-oxoglutarate dehydrogenase E1 component DHKTD1, mitochondrial OS=Mus musculus OX=10090 GN=Dhtkd1 PE=1 SV=1	2	2	9	2	921	102.7	6.9	105838	276524	52591	526236	1052844	454937		4663016	58949		172535	79272.5
IsMasterProtein	P14211	Calreticulin OS=Mus musculus OX=10090 GN=Calr PE=1 SV=1	4	2	6	2	416	48	4.49	89223.5	73888.3		205281	627601	337304	275827	229370	202061		108627
IsMasterProtein	Q5XPI3	E3 ubiquitin-protein ligase RNF123 OS=Mus musculus OX=10090 GN=Rnf123 PE=1 SV=1	1	1	2	1	1314	148.6	6.7	154176	185397	92642	205185	151482	393181			852688	516655	140709
IsMasterProtein	Q5BLK4	Terminal uridylyltransferase 7 OS=Mus musculus OX=10090 GN=Tut7 PE=1 SV=3	0	1	1	1	1491	169	6.65	676436	767650	496117	1.27941e+06	6367885	1.50166e+06	775063		774371	957177	499195	613344
IsMasterProtein	Q80X32	UPF0461 protein C5orf24 homolog OS=Mus musculus OX=10090 PE=2 SV=1	6	1	1	1	188	20.1	9.92				97252.7	146210	108542		116991
IsMasterProtein	Q9CQ49	Nuclear cap-binding protein subunit 2 OS=Mus musculus OX=10090 GN=Ncbp2 PE=1 SV=1	30	5	28	5	156	18	7.81	99256.3	207618	183864	997724	1.10954e+06	1.27394e+06	1.74916e+06	2.02015e+06	2.12759e+06	3.48644e+06	734597	3.27351e+06
IsMasterProtein	P46978	Dolichyl-diphosphooligosaccharide--protein glycosyltransferase subunit STT3A OS=Mus musculus OX=10090 GN=Stt3a PE=1 SV=1	5	4	27	4	705	80.5	8.1	1.3304e+06	1.18217e+06	920427	3.63741e+06	4.5477e+06	3.83721e+06	6.47688e+06	4.30128e+06	4.9892e+06	8.60589e+06	3.23027e+06	7.32945e+06
IsMasterProtein	P97452	Ribosome biogenesis protein BOP1 OS=Mus musculus OX=10090 GN=Bop1 PE=1 SV=1	7	2	3	2	732	82.5	6.28
IsMasterProtein	Q9DCX2	ATP synthase subunit d, mitochondrial OS=Mus musculus OX=10090 GN=Atp5pd PE=1 SV=3	11	2	13	2	161	18.7	5.69	1.92052e+06	1.94655e+06	1.46081e+06	863615	3.46977e+06	3.13396e+06	1.34051e+06	1.69313e+06	2.63905e+06	2.53251e+06	465662	1.64983e+06
IsMasterProtein	Q9Z2U0	Proteasome subunit alpha type-7 OS=Mus musculus OX=10090 GN=Psma7 PE=1 SV=1	32	7	44	7	248	27.8	8.46	1.97792e+06	2.06503e+06	1.42427e+06	3.41793e+06	340216	6.34816e+06	4365716	7.17544e+06	7.86813e+06	7.99153e+06	264497	1.16081e+07
IsMasterProtein	Q3V1D5	Patatin-like phospholipase domain-containing protein 1 OS=Mus musculus OX=10090 GN=Pnpla1 PE=2 SV=1	2	1	1	1	599	65.1	8.44
IsMasterProtein	Q61074	Protein phosphatase 1G OS=Mus musculus OX=10090 GN=Ppm1g PE=1 SV=3	20	7	28	7	542	58.7	4.39	136219	130962	135575	1.06206e+06	1.07737e+06	1.92471e+06	1.68582e+06	1.87742e+06	3.01515e+06	3.26441e+06	439531	4.77038e+06
IsMasterProtein	Q9WUR2	Enoyl-CoA delta isomerase 2, mitochondrial OS=Mus musculus OX=10090 GN=Eci2 PE=1 SV=2	2	1	1	1	391	43.2	8.92						674885		139783	418731
IsMasterProtein	Q8QZR0	Translocating chain-associated membrane protein 1-like 1 OS=Mus musculus OX=10090 GN=Tram1l1 PE=2 SV=1	4	1	1	1	363	41	9.45
IsMasterProtein	Q3UHX9	Putative methyltransferase C9orf114 homolog OS=Mus musculus OX=10090 GN=Spout1 PE=1 SV=1	6	2	9	2	385	42.9	8.03		51209.4	31253.4	146473	180160	311427	262097	195551		429163
IsMasterProtein	P97384	Annexin A11 OS=Mus musculus OX=10090 GN=Anxa11 PE=1 SV=2	2	1	1	1	503	54	7.66
IsMasterProtein	Q9CZ83	39S ribosomal protein L55, mitochondrial OS=Mus musculus OX=10090 GN=Mrpl55 PE=1 SV=1	6	1	2	1	127	15.1	10.51
IsMasterProtein	Q8VD65	Phosphoinositide 3-kinase regulatory subunit 4 OS=Mus musculus OX=10090 GN=Pik3r4 PE=1 SV=3	1	1	1	1	1358	152.5	7.12
IsMasterProtein	Q8BHJ9	Pre-mRNA-splicing factor SLU7 OS=Mus musculus OX=10090 GN=Slu7 PE=1 SV=1	9	6	13	6	585	68	7.08	97173.7	69523.6	154370	1.04498e+06	1848408	1.07768e+06	1.68283e+06	1.65659e+06	1.2036e+06	1.07798e+06	969707	1.07012e+06
IsMasterProtein	Q8BGN6	Transmembrane gamma-carboxyglutamic acid protein 4 OS=Mus musculus OX=10090 GN=Prrg4 PE=2 SV=1	5	1	1	1	226	25.4	7.39
IsMasterProtein	Q9JKY0	CCR4-NOT transcription complex subunit 9 OS=Mus musculus OX=10090 GN=Cnot9 PE=1 SV=1	7	2	4	2	299	33.6	8.03	125337	92808.7	117627		353522	177054		330642	254903
IsMasterProtein	P35486	Pyruvate dehydrogenase E1 component subunit alpha, somatic form, mitochondrial OS=Mus musculus OX=10090 GN=Pdha1 PE=1 SV=1	24	12	63	12	390	43.2	8.19	1.24949e+07	1.26723e+07	8.17533e+06	6.67048e+06	8.55772e+06	1.48274e+07	5.07959e+06	6.82302e+06	4.21388e+06	7.035e+06	2.07987e+06	7.55245e+06
IsMasterProtein	Q61820	GTP-binding nuclear protein Ran, testis-specific isoform OS=Mus musculus OX=10090 GN=Rasl2-9 PE=2 SV=1	17	4	41	1	216	24.4	6.54
IsMasterProtein	A6PWY4	WD repeat-containing protein 76 OS=Mus musculus OX=10090 GN=Wdr76 PE=1 SV=1	13	8	25	8	622	69	9.36	380596	281744	143884	2.31314e+06	3.86212e+06	4.24714e+06	3.8342e+06	1.81185e+06	2.71399e+06	3.54681e+06	1.3281e+06	2.66714e+06
IsMasterProtein	Q7TNU7	LETM1 domain-containing protein LETM2, mitochondrial OS=Mus musculus OX=10090 GN=Letm2 PE=1 SV=1	1	1	1	1	480	54.4	9.63	2347991	2.26522e+06	1.4613e+06						1.28394e+06	327348		970629
IsMasterProtein	Q9JIW9	Ras-related protein Ral-B OS=Mus musculus OX=10090 GN=Ralb PE=1 SV=1	4	1	1	1	206	23.3	6.62
IsMasterProtein	Q69ZA1	Cyclin-dependent kinase 13 OS=Mus musculus OX=10090 GN=Cdk13 PE=1 SV=3	1	2	3	2	1511	164.5	9.69		246911	170856	941668	1.27067e+06	1.23071e+06	1.2628e+06	1.74873e+06	1.97417e+06	1.32176e+06		1.93571e+06
IsMasterProtein	Q6ZQ93	Ubiquitin carboxyl-terminal hydrolase 34 OS=Mus musculus OX=10090 GN=Usp34 PE=1 SV=3	1	3	5	3	3582	408	5.68					203879	143491					144914
IsMasterProtein	P68254	14-3-3 protein theta OS=Mus musculus OX=10090 GN=Ywhaq PE=1 SV=1	45	11	99	6	245	27.8	4.78	1.15157e+07	9.4911e+06	8.0024e+06	1.74382e+07	1.76828e+07	1.71089e+07	1.88364e+07	2.71236e+07	2.75878e+07	2.96838e+07	1.00652e+07	3.84401e+07
IsMasterProtein	Q99LC8	Translation initiation factor eIF-2B subunit alpha OS=Mus musculus OX=10090 GN=Eif2b1 PE=1 SV=1	6	2	7	2	305	33.8	8.32	386505	478909	249875	791086	1.75503e+06	669449	876302	1.46268e+06	391252	875359	707048	840230
IsMasterProtein	Q8BU88	39S ribosomal protein L22, mitochondrial OS=Mus musculus OX=10090 GN=Mrpl22 PE=1 SV=1	12	2	4	2	206	23.8	9.86	228273	246908	187235	336007		304821	257948	323053	445563	310436		448142
IsMasterProtein	Q9QYS9	Protein quaking OS=Mus musculus OX=10090 GN=Qki PE=1 SV=1	20	7	25	6	341	37.6	8.56	568553	462998	352538	1.82747e+06	950501	3.03201e+06	3.42466e+06	3.33042e+06	4.62552e+06	3.19486e+06		4.97246e+06
IsMasterProtein	Q9CYI4	Putative RNA-binding protein Luc7-like 1 OS=Mus musculus OX=10090 GN=Luc7l PE=1 SV=2	23	9	54	4	371	43.9	9.88	1.15351e+06	522805	1.26251e+06	3200047	3.45078e+06	2.03439e+06	5.08949e+06	4.03685e+06	5.52354e+06	6.80785e+06	521156	5.32838e+06
IsMasterProtein	P21803	Fibroblast growth factor receptor 2 OS=Mus musculus OX=10090 GN=Fgfr2 PE=1 SV=4	2	2	2	1	821	91.9	5.74	1.0393e+06	885481	705281	899180		2.56801e+06	2.18683e+06	2.91654e+06	3.45886e+06	4.04511e+06		5.47094e+06
IsMasterProtein	Q3ULD5	Methylcrotonoyl-CoA carboxylase beta chain, mitochondrial OS=Mus musculus OX=10090 GN=Mccc2 PE=1 SV=1	31	17	66	17	563	61.3	8	1.17657e+07	2.07768e+07	1.22118e+07	1.05955e+07	1.53519e+07	3.03045e+07	4.61108e+06	5.44972e+06	4.21212e+06	7.75725e+06	1.6936e+06	4.88911e+06
IsMasterProtein	Q9D8N0	Elongation factor 1-gamma OS=Mus musculus OX=10090 GN=Eef1g PE=1 SV=3	28	13	86	13	437	50	6.74	4.28259e+07	40208470	2.79963e+07	4.41063e+07	3.77531e+07	6.10071e+07	5.09236e+07	4.99484e+07	67418977	5.51927e+07	1.46814e+07	7.96728e+07
IsMasterProtein	CON_P02754	Beta-lactoglobulin OS=Bos taurus GN=LGB PE=1 SV=3	53	7	28	7	178	19.9	5.02	2.15574e+06	1.33268e+06	1.11065e+06	5.50666e+06	2.16848e+06	4.62429e+06	9.00617e+06	6.93939e+06	6.32091e+07	1.25685e+06	2.18265e+06	1.67916e+07
IsMasterProtein	Q78PG9	Coiled-coil domain-containing protein 25 OS=Mus musculus OX=10090 GN=Ccdc25 PE=1 SV=1	3	1	1	1	208	24.5	6.95									203386	105380		176727
IsMasterProtein	Q9D753	Exosome complex component RRP43 OS=Mus musculus OX=10090 GN=Exosc8 PE=1 SV=1	8	2	4	2	276	29.9	5.2	284690	236863	196079	236851		292322	252006	323180	351547	225285		391663
IsMasterProtein	Q60737	Casein kinase II subunit alpha OS=Mus musculus OX=10090 GN=Csnk2a1 PE=1 SV=2	26	9	43	9	391	45.1	7.74	1.18424e+06	1.39118e+06	683938	881542	1.03621e+06	1.12159e+07	6.20829e+06	8.00532e+06	1.35711e+07	1.19847e+07		1.48877e+07
IsMasterProtein	A0A0M3U1B0	Synaptonemal complex protein 2-like OS=Mus musculus OX=10090 GN=Sycp2l PE=2 SV=1	1	1	1	1	842	96	6.05
IsMasterProtein	Q61792	LIM and SH3 domain protein 1 OS=Mus musculus OX=10090 GN=Lasp1 PE=1 SV=1	32	8	44	8	263	30	7.05	1.60874e+06	2706761	1.25536e+06	5.85635e+06	7.11993e+06	4.46571e+06	7.5951e+06	1.04994e+07	1.00817e+07	1.091e+07	1.93979e+06	7.58262e+06
IsMasterProtein	O70201	Baculoviral IAP repeat-containing protein 5 OS=Mus musculus OX=10090 GN=Birc5 PE=1 SV=1	5	1	6	1	140	16.3	5.6				759523	1.72921e+06	1.15695e+06	1177016	617346	582719	347916	525358	1.06558e+06
IsMasterProtein	O70400	PDZ and LIM domain protein 1 OS=Mus musculus OX=10090 GN=Pdlim1 PE=1 SV=4	18	5	12	5	327	35.8	6.84	875031	777844	539461	2.17125e+06	1.87383e+06	507477	1.67412e+06	713604	418170	1.22815e+06	1.22891e+06
IsMasterProtein	Q9D0G0	28S ribosomal protein S30, mitochondrial OS=Mus musculus OX=10090 GN=Mrps30 PE=1 SV=1	12	5	15	5	442	49.9	9.38	1.65305e+06	1.5599e+06	962256	1.79697e+06	707102	1.94015e+06	1.14331e+06	1.26447e+06	1.50579e+06	1.49428e+06	323968	2.05377e+06
IsMasterProtein	P23683	Homeobox even-skipped homolog protein 1 OS=Mus musculus OX=10090 GN=Evx1 PE=2 SV=1	2	1	2	1	416	43.2	6.92	228856	212680	141114			317471	206358	478006	1.13414e+06	832768		846915
IsMasterProtein	Q8BGS2	BolA-like protein 2 OS=Mus musculus OX=10090 GN=Bola2 PE=1 SV=1	10	1	4	1	86	10.2	6.16	78433.7	186733	77611	86312.4			611657				388569	901950
IsMasterProtein	Q09014	Neutrophil cytosol factor 1 OS=Mus musculus OX=10090 GN=Ncf1 PE=1 SV=3	4	2	2	2	390	44.6	9.01	791862	681995	659719	913319	2174277	2.10705e+06	996245	832299	1.74731e+06	271229	2.04251e+06	932040
IsMasterProtein	Q61048	WW domain-binding protein 4 OS=Mus musculus OX=10090 GN=Wbp4 PE=1 SV=4	6	2	5	2	376	42.1	7.36				205164	396411	189226	389746	359378	611001		338301	724501
IsMasterProtein	Q08943	FACT complex subunit SSRP1 OS=Mus musculus OX=10090 GN=Ssrp1 PE=1 SV=2	30	21	100	21	708	80.8	6.76	2.15308e+06	2.43228e+06	1.53744e+06	5.23953e+06	2.1971e+06	2.22142e+07	1.74044e+07	3.32162e+07	4.38906e+07	3.16502e+07	1.95763e+06	5.63204e+07
IsMasterProtein	CON_P02070	Hemoglobin subunit beta OS=Bos taurus GN=HBB PE=1 SV=1	8	1	5	1	145	15.9	7.59	288876	266869	196351	429086	889202	982028	418144	313433		598002		953115
IsMasterProtein	Q9CQI7	U2 small nuclear ribonucleoprotein B'' OS=Mus musculus OX=10090 GN=Snrpb2 PE=1 SV=1	20	5	21	3	225	25.3	9.72	188518	227656	155065	1.27022e+06	2.66809e+06	1.05436e+06	1169610	3.69136e+06	1.45184e+06	2.70689e+06	953218	2.12267e+06
IsMasterProtein	Q8R0A2	Zinc finger and BTB domain-containing protein 44 OS=Mus musculus OX=10090 GN=Zbtb44 PE=1 SV=2	5	2	6	2	453	50.1	6.18			47812.5	342844	655844	403551	340892	269086	293615	248951	209877	267282
IsMasterProtein	Q80WS1	Beta-citrylglutamate synthase B OS=Mus musculus OX=10090 GN=Rimklb PE=1 SV=1	8	2	3	2	387	42.5	6
IsMasterProtein	Q9CQE3	28S ribosomal protein S17, mitochondrial OS=Mus musculus OX=10090 GN=Mrps17 PE=1 SV=1	8	1	2	1	120	13.4	9.89
IsMasterProtein	Q8C5V8	Coiled-coil domain-containing protein 187 OS=Mus musculus OX=10090 GN=Ccdc187 PE=2 SV=1	1	1	1	1	958	104.9	9.8						864777			1.4427e+06	1.57978e+06		2.88499e+06
IsMasterProtein	Q62388	Serine-protein kinase ATM OS=Mus musculus OX=10090 GN=Atm PE=1 SV=2	0	1	1	1	3066	349.2	6.86
IsMasterProtein	Q8K4Z5	Splicing factor 3A subunit 1 OS=Mus musculus OX=10090 GN=Sf3a1 PE=1 SV=1	10	10	41	10	791	88.5	5.22	124310	171405	52409.8	3.90655e+06	6.16221e+06	3943506	4.33544e+06	5.26413e+06	5.43222e+06	5.28545e+06	2.53663e+06	6.22651e+06
IsMasterProtein	Q4ZJM7	Otolin-1 OS=Mus musculus OX=10090 GN=Otol1 PE=1 SV=2	2	1	2	1	482	49.6	8.81				618783	285576	171215	1.11487e+06		522598	1.01103e+06	773198	691475
IsMasterProtein	Q9ER88	28S ribosomal protein S29, mitochondrial OS=Mus musculus OX=10090 GN=Dap3 PE=1 SV=1	13	5	17	5	391	44.7	8.94	1.46751e+06	1.37527e+06	845687	742407		1.47246e+06	628834	787647	378836	841515		1.63628e+06
IsMasterProtein	Q8BM96	Adhesion G-protein coupled receptor G7 OS=Mus musculus OX=10090 GN=Adgrg7 PE=1 SV=2	1	1	1	1	785	87.6	8.87
IsMasterProtein	B1AXP6	Mitochondrial import receptor subunit TOM5 homolog OS=Mus musculus OX=10090 GN=Tomm5 PE=3 SV=1	14	1	2	1	51	6	9.6	521187	346691	261747	963596	871582	1.3823e+06	1.08751e+06	1.60539e+06	2.35271e+06	1.60153e+06	443617
IsMasterProtein	Q8R0X7	Sphingosine-1-phosphate lyase 1 OS=Mus musculus OX=10090 GN=Sgpl1 PE=1 SV=1	10	5	15	5	568	63.6	9.1	551383	548581	459547	677012	422034	1.29628e+06	893936	870124	662972	984269	144565	615012
IsMasterProtein	Q5BJ29	F-box/LRR-repeat protein 7 OS=Mus musculus OX=10090 GN=Fbxl7 PE=1 SV=1	2	1	1	1	491	54.6	8.28					102929
IsMasterProtein	O88286	Protein Wiz OS=Mus musculus OX=10090 GN=Wiz PE=1 SV=2	6	9	25	9	1684	184.2	7.01				4.0635e+06	3.5328e+06	2.98686e+06	4.88193e+06	705956	6.69394e+06	7.89901e+06	3.33896e+06	1.03825e+07
IsMasterProtein	P50580	Proliferation-associated protein 2G4 OS=Mus musculus OX=10090 GN=Pa2g4 PE=1 SV=3	39	15	139	15	394	43.7	6.86	1.22986e+07	1.21827e+07	8.32377e+06	2.79492e+07	2.95412e+07	2.39033e+07	3.3092e+07	4.36439e+07	3.87664e+07	3.97104e+07	6.29449e+06	4.55628e+07
IsMasterProtein	Q3URQ0	Testis-expressed protein 10 OS=Mus musculus OX=10090 GN=Tex10 PE=1 SV=1	8	8	16	8	928	105.1	9.16	164344	229564	137005	302858	184543	1.33176e+06	176449	652006	885448	1.52422e+06		1.22063e+06
IsMasterProtein	Q61696	Heat shock 70 kDa protein 1A OS=Mus musculus OX=10090 GN=Hspa1a PE=1 SV=2	27	14	95	9	641	70	5.72	116850	68635.3	48526.9	308189	247131		328901	1.17349e+06	782128	4.17455e+06	1.60274e+06	9605187
IsMasterProtein	Q78PY7	Staphylococcal nuclease domain-containing protein 1 OS=Mus musculus OX=10090 GN=Snd1 PE=1 SV=1	21	15	53	15	910	102	7.43	2.44467e+06	2.79757e+06	1.58006e+06	5.35708e+06	2.5292e+07	5.83804e+06	4.60441e+06	3.81117e+06	6.27718e+06	5.61362e+06	2.19794e+06	8668326
IsMasterProtein	P62488	DNA-directed RNA polymerase II subunit RPB7 OS=Mus musculus OX=10090 GN=Polr2g PE=1 SV=1	19	3	12	3	172	19.3	5.54	230937	280819	190810	752258		1.83734e+06	1.73218e+06	1.81451e+06	3419846	2.85165e+06		2.19285e+06
IsMasterProtein	Q76KJ5	DNA-directed RNA polymerase I subunit RPA34 OS=Mus musculus OX=10090 GN=Cd3eap PE=1 SV=2	14	4	17	4	399	43.1	9.61	85758.6			544213	378057	688919	1.29778e+06	863851	1.51392e+06	1.57366e+06		1.21351e+06
IsMasterProtein	Q9CXK8	60S ribosome subunit biogenesis protein NIP7 homolog OS=Mus musculus OX=10090 GN=Nip7 PE=1 SV=1	8	1	1	1	180	20.4	8.24									309038			361756
IsMasterProtein	P51660	Peroxisomal multifunctional enzyme type 2 OS=Mus musculus OX=10090 GN=Hsd17b4 PE=1 SV=3	11	7	26	7	735	79.4	8.57	811938	794234	829698	922433	1.36371e+06	823590	863443	1.33097e+06	1.11392e+06	417998	809835	1.16944e+06
IsMasterProtein	P61620	Protein transport protein Sec61 subunit alpha isoform 1 OS=Mus musculus OX=10090 GN=Sec61a1 PE=1 SV=2	10	5	31	3	476	52.2	8.06	2.02217e+06	1.89184e+06	1.2581e+06	5.45819e+06	6.15558e+06	5519013	4.60982e+06	4.9816e+06	6.54236e+06	5.30732e+06	207864	8.63219e+06
IsMasterProtein	Q8BHG9	CGG triplet repeat-binding protein 1 OS=Mus musculus OX=10090 GN=Cggbp1 PE=1 SV=1	36	7	18	7	167	18.8	8.95	427366	579432	294027	2.32009e+06	520735	5.09095e+06	4.49569e+06	4.81242e+06	5.88301e+06	3.25462e+06		3.92793e+06
IsMasterProtein	Q64687	Alpha-N-acetylneuraminide alpha-2,8-sialyltransferase OS=Mus musculus OX=10090 GN=St8sia1 PE=1 SV=2	2	1	1	1	355	40.3	9.13
IsMasterProtein	Q80X80	Phospholipid transfer protein C2CD2L OS=Mus musculus OX=10090 GN=C2cd2l PE=1 SV=3	1	1	4	1	706	76.3	7.21
IsMasterProtein	Q8VCH0	3-ketoacyl-CoA thiolase B, peroxisomal OS=Mus musculus OX=10090 GN=Acaa1b PE=1 SV=1	6	2	2	2	424	44	8.51
IsMasterProtein	Q9JHD1	Histone acetyltransferase KAT2B OS=Mus musculus OX=10090 GN=Kat2b PE=1 SV=2	2	2	4	2	813	91.7	9.14		108597	65632.1	1452747	1.99745e+06	1.19397e+06		2.08833e+06	2.34472e+06
IsMasterProtein	Q93092	Transaldolase OS=Mus musculus OX=10090 GN=Taldo1 PE=1 SV=2	15	6	32	6	337	37.4	7.03	465807	441715	324899	4.09937e+06	5.17051e+06	3.68857e+06	3.35275e+06	5.62274e+06	2.37899e+06	4.02667e+06	1.0055e+06	3.25776e+06
IsMasterProtein	CON_P02533	Keratin, type I cytoskeletal 14 OS=Homo sapiens GN=KRT14 PE=1 SV=4	56	29	293	9	472	51.5	5.16	2.28213e+07	2.21678e+07	1.53647e+07	4.52339e+07	7.94832e+06	5.74042e+07	4.74759e+07	1.12637e+08	4.88143e+07	6.48684e+07	5.09855e+06	7.88895e+07
IsMasterProtein	Q9D8E6	60S ribosomal protein L4 OS=Mus musculus OX=10090 GN=Rpl4 PE=1 SV=3	37	15	111	15	419	47.1	11	9.04613e+06	8.18402e+06	5.91938e+06	5.33185e+07	6.14089e+07	5.2912e+07	7.97901e+07	7.49719e+07	9.6595e+07	8.76648e+07	4.05187e+07	137721989
IsMasterProtein	Q9WV03	Protein FAM50A OS=Mus musculus OX=10090 GN=Fam50a PE=1 SV=1	3	1	1	1	339	40.2	6.83	138294	108295			997128		882427			700451	42780.8
IsMasterProtein	Q8CDG3	Deubiquitinating protein VCIP135 OS=Mus musculus OX=10090 GN=Vcpip1 PE=1 SV=1	1	1	1	1	1220	134.4	7.17				150234	144787		219139	137845			125693
IsMasterProtein	Q80XN0	D-beta-hydroxybutyrate dehydrogenase, mitochondrial OS=Mus musculus OX=10090 GN=Bdh1 PE=1 SV=2	2	1	1	1	343	38.3	9.01	235832	226928	116890									241446
IsMasterProtein	O55187	E3 SUMO-protein ligase CBX4 OS=Mus musculus OX=10090 GN=Cbx4 PE=1 SV=2	1	1	1	1	551	60.5	9.33
IsMasterProtein	Q4QY64	ATPase family AAA domain-containing protein 5 OS=Mus musculus OX=10090 GN=Atad5 PE=1 SV=1	6	11	20	11	1826	203.8	8.9	560928	841447	388945	474067	779892	304185	1.85963e+06	534526	1.07833e+06	1.15131e+06	749640	968653
IsMasterProtein	Q9WVM1	Rac GTPase-activating protein 1 OS=Mus musculus OX=10090 GN=Racgap1 PE=1 SV=1	7	3	4	3	628	70.1	8.51	85616.2	61781.7	77872.6					298740
IsMasterProtein	Q5UKY4	Cell surface glycoprotein CD200 receptor 3 OS=Mus musculus OX=10090 GN=Cd200r3 PE=1 SV=1	2	1	1	1	296	33.6	8.25
IsMasterProtein	Q6NZB0	DnaJ homolog subfamily C member 8 OS=Mus musculus OX=10090 GN=Dnajc8 PE=1 SV=2	13	5	18	5	253	29.8	9.06	3.14149e+06	2.87448e+06	2.1244e+06	1.58974e+06	1.8151e+06	2.25206e+06	1.45274e+06	3.33268e+06	3.53209e+06	2.46283e+06	171176	8.17094e+06
IsMasterProtein	P17897	Lysozyme C-1 OS=Mus musculus OX=10090 GN=Lyz1 PE=1 SV=1	8	1	9	1	148	16.8	9.41	471311	591627	360656			841059		220710		1.01662e+06		302922
IsMasterProtein	Q8VEE4	Replication protein A 70 kDa DNA-binding subunit OS=Mus musculus OX=10090 GN=Rpa1 PE=1 SV=1	26	16	101	16	623	69	7.91	4.33503e+06	3.69086e+06	2.31284e+06	1.92127e+07	2.32992e+07	2.62712e+07	2.96044e+07	3.0118e+07	3.45336e+07	3.54697e+07	1.11249e+07	4.51438e+07
IsMasterProtein	Q8VCY6	U3 small nucleolar RNA-associated protein 6 homolog OS=Mus musculus OX=10090 GN=Utp6 PE=2 SV=1	4	2	4	2	597	70.4	7.71				291894	59102.3	591943	503872		284695	591269	405884
IsMasterProtein	Q9D8W5	26S proteasome non-ATPase regulatory subunit 12 OS=Mus musculus OX=10090 GN=Psmd12 PE=1 SV=4	17	7	39	7	456	52.9	7.06	2.16533e+06	2.07831e+06	1.03631e+06	3.09329e+06	2.35682e+06	3.48687e+06	3.25133e+06	5.01278e+06	4.66901e+06	4.91156e+06	1.59193e+06	7.01012e+06
IsMasterProtein	Q03147	Cyclin-dependent kinase 7 OS=Mus musculus OX=10090 GN=Cdk7 PE=1 SV=2	15	5	18	5	346	38.9	8.47	797048	810160	565026	1.98277e+06	3.54044e+06	2.70729e+06	3.57497e+06	2.09195e+06	3.30917e+06	4085902	2.30086e+06	4.04839e+06
IsMasterProtein	P56959	RNA-binding protein FUS OS=Mus musculus OX=10090 GN=Fus PE=1 SV=1	19	8	74	8	518	52.6	9.36	4.36201e+06	3.3114e+06	1.88403e+06	18048707	1.24735e+07	2.28373e+07	3.08207e+07	2.81588e+07	4.15107e+07	3.61221e+07	490711	5.21127e+07
IsMasterProtein	Q8BIL5	Protein Hook homolog 1 OS=Mus musculus OX=10090 GN=Hook1 PE=1 SV=2	1	1	2	1	728	84.4	5.22	77002.6	62701.5	34158.4	105564	139056	134855		343146	265625			387776
IsMasterProtein	O88738	Baculoviral IAP repeat-containing protein 6 OS=Mus musculus OX=10090 GN=Birc6 PE=1 SV=2	1	4	6	4	4882	531.8	6.07	65514.9	49248	39139.3		225653	142500		79024.6
IsMasterProtein	P42227	Signal transducer and activator of transcription 3 OS=Mus musculus OX=10090 GN=Stat3 PE=1 SV=2	8	6	17	6	770	88	6.3	246913	256432	138245	295061	234960	455064	788287	732149	606116	919262	52070.9	1.25228e+06
IsMasterProtein	Q3U2K5	Lysine-specific demethylase 4D OS=Mus musculus OX=10090 GN=Kdm4d PE=2 SV=2	2	1	1	1	510	57.2	8.54										367259		675482
IsMasterProtein	P61514	60S ribosomal protein L37a OS=Mus musculus OX=10090 GN=Rpl37a PE=1 SV=2	37	4	30	4	92	10.3	10.43	3194263	2.66718e+06	1.9833e+06	5.5067e+06	168785	8.90328e+06	1.12385e+07	1.06327e+07	1.89144e+07	1.53977e+07		2.34078e+07
IsMasterProtein	Q63844	Mitogen-activated protein kinase 3 OS=Mus musculus OX=10090 GN=Mapk3 PE=1 SV=5	4	1	1	1	380	43	6.61
IsMasterProtein	Q9CQ06	39S ribosomal protein L24, mitochondrial OS=Mus musculus OX=10090 GN=Mrpl24 PE=1 SV=1	8	2	2	2	216	24.9	9.5	527557	85697.5	66357.4	579423	582814	375394	508697	215914		297930	118940
IsMasterProtein	Q5I043	Ubiquitin carboxyl-terminal hydrolase 28 OS=Mus musculus OX=10090 GN=Usp28 PE=1 SV=1	2	2	2	2	1051	119.2	5.19	4.42453e+06	2.95298e+06	2314778	8.26972e+06	14091028	6544365	11988789	7.02383e+06	10265656	13200329	2.84472e+06	16274992
IsMasterProtein	Q9DBA9	General transcription factor IIH subunit 1 OS=Mus musculus OX=10090 GN=Gtf2h1 PE=1 SV=2	2	1	1	1	547	61.8	8.76
IsMasterProtein	Q68FD5	Clathrin heavy chain 1 OS=Mus musculus OX=10090 GN=Cltc PE=1 SV=3	24	35	172	35	1675	191.4	5.69	2.12693e+07	1.983e+07	1.46127e+07	6.33999e+06	5.58477e+06	1.77127e+07	6.61839e+06	1.20316e+07	1.98978e+07	1.34768e+07	2.77669e+06	2.03422e+07
IsMasterProtein	Q9WV32	Actin-related protein 2/3 complex subunit 1B OS=Mus musculus OX=10090 GN=Arpc1b PE=1 SV=4	11	4	8	4	372	41	8.35	4.99228e+07	5.33633e+07	3.47198e+07	325417	2.18168e+07	4.02475e+07	5.84053e+07	4.81453e+07	1.37973e+08	6.30781e+07	17845392	8.69971e+07
IsMasterProtein	Q9CR41	Huntingtin-interacting protein K OS=Mus musculus OX=10090 GN=Hypk PE=1 SV=2	6	1	1	1	129	14.7	4.93
IsMasterProtein	O70311	Glycylpeptide N-tetradecanoyltransferase 2 OS=Mus musculus OX=10090 GN=Nmt2 PE=1 SV=1	7	4	15	2	529	60.4	7.8	46866.7	96040.3		656969	753473	209900	759364	699406	446547	680678	221011	933117
IsMasterProtein	Q9Z0H3	SWI/SNF-related matrix-associated actin-dependent regulator of chromatin subfamily B member 1 OS=Mus musculus OX=10090 GN=Smarcb1 PE=1 SV=1	15	5	37	5	385	44.1	6.23	1.1823e+06	791370	493787	5.268e+06	5.27989e+06	4.14063e+06	6.98397e+06	6.74999e+06	6.06108e+06	7.96023e+06	2.24886e+06	6.86379e+06
IsMasterProtein	Q9JLV5	Cullin-3 OS=Mus musculus OX=10090 GN=Cul3 PE=1 SV=1	14	10	24	9	768	88.9	8.46	1.06968e+06	714232	638655	1674710	1.88916e+06	1.67753e+06	2.69678e+06	1.80835e+06	3.05091e+06	4.76921e+06	1.69997e+06	5.22921e+06
IsMasterProtein	Q9CZG3	COMM domain-containing protein 8 OS=Mus musculus OX=10090 GN=Commd8 PE=1 SV=1	4	1	1	1	183	20.8	5.59	123940	100504		90323.4	221957				130636	189215		164596
IsMasterProtein	Q91VN6	Probable ATP-dependent RNA helicase DDX41 OS=Mus musculus OX=10090 GN=Ddx41 PE=1 SV=2	4	2	2	2	622	69.8	6.7				214074			233990	368377		243834	31263.4
IsMasterProtein	Q8JZQ2	AFG3-like protein 2 OS=Mus musculus OX=10090 GN=Afg3l2 PE=1 SV=1	8	6	18	6	802	89.5	8.6	2.0333e+06	1.10691e+06	1.0182e+06	1.03551e+06	2.18671e+06	3.18968e+06	1.11931e+06	1.33104e+06	2.91261e+06	1.41122e+06	578244	4.62135e+06
IsMasterProtein	Q99MJ6	Na(+)/H(+) exchange regulatory cofactor NHE-RF4 OS=Mus musculus OX=10090 GN=Pdzd3 PE=1 SV=1	2	1	1	1	498	53.5	5.26
IsMasterProtein	Q9ES00	Ubiquitin conjugation factor E4 B OS=Mus musculus OX=10090 GN=Ube4b PE=1 SV=3	3	4	7	4	1173	133.2	6.07		227382		208692	152079	779590	225797	176157	1.05658e+06	1.74554e+06		1.5433e+06
IsMasterProtein	Q64028	Polyhomeotic-like protein 1 OS=Mus musculus OX=10090 GN=Phc1 PE=1 SV=2	1	1	1	1	1012	106.3	9.07
IsMasterProtein	Q8VEG0	Coiled-coil domain-containing protein 71 OS=Mus musculus OX=10090 GN=Ccdc71 PE=2 SV=1	3	1	1	1	433	46	11.02	349906	346741	199336	38176		306819	138346	103440	831387	334034		793455
IsMasterProtein	Q8BJ71	Nuclear pore complex protein Nup93 OS=Mus musculus OX=10090 GN=Nup93 PE=1 SV=1	30	26	112	26	819	93.2	5.72	5.69711e+06	4.25715e+06	3.69293e+06	9.37116e+06	9.1812e+06	1.58543e+07	1.41354e+07	1.79288e+07	2.15147e+07	1.55391e+07	5.65591e+06	2.52868e+07
IsMasterProtein	P02798	Metallothionein-2 OS=Mus musculus OX=10090 GN=Mt2 PE=1 SV=2	13	1	1	1	61	6.1	7.83					103520		125757
IsMasterProtein	Q9D1B9	39S ribosomal protein L28, mitochondrial OS=Mus musculus OX=10090 GN=Mrpl28 PE=1 SV=3	10	3	5	3	257	30.2	9.29	306850	290508	209488	392004	134962	655994	307588		216829	345306		371799
IsMasterProtein	O88445	Aurora kinase C OS=Mus musculus OX=10090 GN=Aurkc PE=1 SV=1	15	4	10	4	282	32.9	8.94				516223	495097	1.73531e+06	1.44965e+06	1.32066e+06	1.54294e+06	706267		982015
IsMasterProtein	Q61316	Heat shock 70 kDa protein 4 OS=Mus musculus OX=10090 GN=Hspa4 PE=1 SV=1	32	25	156	24	841	94.1	5.24	4.26006e+06	3.64635e+06	2.75779e+06	9.58671e+06	1.267e+07	1.34404e+07	1.12676e+07	1.2392e+07	1.73629e+07	1.86351e+07	5.39384e+06	2.72988e+07
IsMasterProtein	Q99PV0	Pre-mRNA-processing-splicing factor 8 OS=Mus musculus OX=10090 GN=Prpf8 PE=1 SV=2	27	63	270	63	2335	273.4	8.84	1.13215e+07	9.85379e+06	7.26431e+06	2.2764e+07	2.03489e+07	4.97401e+07	3.78891e+07	5.37622e+07	7.63075e+07	5.57805e+07	8.07939e+06	6.83992e+07
IsMasterProtein	P61079	Ubiquitin-conjugating enzyme E2 D3 OS=Mus musculus OX=10090 GN=Ube2d3 PE=1 SV=1	7	1	1	1	147	16.7	7.8
IsMasterProtein	Q80TF3	Protocadherin-19 OS=Mus musculus OX=10090 GN=Pcdh19 PE=1 SV=3	1	1	1	1	1145	126	5.5
IsMasterProtein	P70392	Ras-specific guanine nucleotide-releasing factor 2 OS=Mus musculus OX=10090 GN=Rasgrf2 PE=1 SV=2	1	1	2	1	1189	135.6	7.85
IsMasterProtein	P61082	NEDD8-conjugating enzyme Ubc12 OS=Mus musculus OX=10090 GN=Ube2m PE=1 SV=1	19	4	10	4	183	20.9	7.69	240035	206393	165798	683958		731188	869128	566618	1.2384e+06	985947		2.08033e+06
IsMasterProtein	Q9CR16	Peptidyl-prolyl cis-trans isomerase D OS=Mus musculus OX=10090 GN=Ppid PE=1 SV=3	16	7	40	6	370	40.7	7.43	2.99059e+06	2.84201e+06	1.87296e+06	3.56716e+06	3.90952e+06	4.91103e+06	4.83992e+06	5.40476e+06	5.29694e+06	7.1303e+06	1.10694e+06	9.72632e+06
IsMasterProtein	Q9EQ06	Estradiol 17-beta-dehydrogenase 11 OS=Mus musculus OX=10090 GN=Hsd17b11 PE=1 SV=1	4	1	4	1	298	32.9	8.66						764495	253345	198647	251457	400747
IsMasterProtein	Q80VD1	Protein FAM98B OS=Mus musculus OX=10090 GN=Fam98b PE=1 SV=1	6	2	7	2	429	45.3	8.5				2287681	3.01236e+06			2.08663e+06			1.87362e+06
IsMasterProtein	CON_Q86YZ3	Hornerin OS=Homo sapiens GN=HRNR PE=1 SV=2	20	17	70	17	2850	282.2	10.04	1.59663e+06	1.27441e+06	1.12858e+06	1.25242e+06	1.38353e+06	9.65582e+06	6.86606e+06	6.13201e+06	690953	5.25902e+06	553415	1.1959e+07
IsMasterProtein	Q0HA38	Tetratricopeptide repeat protein 21B OS=Mus musculus OX=10090 GN=Ttc21b PE=1 SV=1	1	1	1	1	1315	150.7	7.14
IsMasterProtein	P47753	F-actin-capping protein subunit alpha-1 OS=Mus musculus OX=10090 GN=Capza1 PE=1 SV=4	9	2	4	1	286	32.9	5.55
IsMasterProtein	Q5U4C3	Splicing factor, arginine/serine-rich 19 OS=Mus musculus OX=10090 GN=Scaf1 PE=1 SV=1	3	3	14	2	1256	133.8	9.45	217967	191900	134216	442150	1.70153e+06	1.15381e+06	1.17849e+06	523664	1.3837e+06	1.16777e+06	841192	1.14856e+06
IsMasterProtein	Q9Z2N8	Actin-like protein 6A OS=Mus musculus OX=10090 GN=Actl6a PE=1 SV=2	29	10	39	10	429	47.4	5.6	588357	460861	348751	9.70878e+06	8595964	1.09391e+07	1.33682e+07	1.60103e+07	2.00395e+07	1.93516e+07	2.61204e+06	2.02033e+07
IsMasterProtein	Q9CZ69	CKLF-like MARVEL transmembrane domain-containing protein 6 OS=Mus musculus OX=10090 GN=Cmtm6 PE=1 SV=1	4	1	1	1	183	19.8	6.29	708831	552443	379199	1.71494e+06	2.75586e+06	1.82734e+06	1.31227e+06	1.24021e+06	989862	594103	2.20063e+06	1.99479e+06
IsMasterProtein	P20263	POU domain, class 5, transcription factor 1 OS=Mus musculus OX=10090 GN=Pou5f1 PE=1 SV=1	10	4	14	4	352	38.2	6.42	1.60308e+06	1.06511e+06	1.08735e+06	3.71732e+06	5.38868e+06	4.01331e+06	4.19432e+06	2.30439e+06	609144	1.829e+06	988062	1.76392e+06
IsMasterProtein	Q0VGM9	Regulator of telomere elongation helicase 1 OS=Mus musculus OX=10090 GN=Rtel1 PE=1 SV=2	1	1	1	1	1203	133.7	8.1
IsMasterProtein	P47962	60S ribosomal protein L5 OS=Mus musculus OX=10090 GN=Rpl5 PE=1 SV=3	33	12	112	12	297	34.4	9.77	1.67359e+07	1.45505e+07	9.18233e+06	1.64593e+07	1.27401e+07	3.327e+07	2.70067e+07	2.84999e+07	7.2387e+07	5.30594e+07	5.33239e+06	1.27448e+08
IsMasterProtein	Q9CR47	Ribosome biogenesis protein NSA2 homolog OS=Mus musculus OX=10090 GN=Nsa2 PE=2 SV=1	14	3	4	3	260	30	10.24				307362	414226	175527	708034	537133	248352	360215	222269
IsMasterProtein	O35382	Exocyst complex component 4 OS=Mus musculus OX=10090 GN=Exoc4 PE=1 SV=2	5	3	12	3	975	110.5	6.49	117147	184987	76085.8	159199	208785	184818		169188			63930.1
IsMasterProtein	Q69ZZ9	Uncharacterized protein KIAA0754 OS=Mus musculus OX=10090 GN=Kiaa0754 PE=2 SV=2	1	1	1	1	979	104.6	4.28
IsMasterProtein	Q9CXT8	Mitochondrial-processing peptidase subunit beta OS=Mus musculus OX=10090 GN=Pmpcb PE=1 SV=1	10	5	6	4	489	54.6	6.99	228648	212096	175983	908365		766041	416826	548594	558768	704986		687497
IsMasterProtein	Q01768	Nucleoside diphosphate kinase B OS=Mus musculus OX=10090 GN=Nme2 PE=1 SV=1	29	4	19	2	152	17.4	7.5	2.76768e+06	2.35905e+06	2.06004e+06	440463		5.18752e+06	1.34188e+06	5.00876e+06	6.86992e+06	7.83529e+06		1.71955e+07
IsMasterProtein	Q8BHJ5	F-box-like/WD repeat-containing protein TBL1XR1 OS=Mus musculus OX=10090 GN=Tbl1xr1 PE=1 SV=1	4	2	7	1	514	55.6	5.63				62599.8	388917	155676	169051	97734			338556
IsMasterProtein	Q811D2	Ankyrin repeat domain-containing protein 26 OS=Mus musculus OX=10090 GN=Ankrd26 PE=1 SV=2	1	1	1	1	1581	180.5	5.87	167366	141566	146802			255741
IsMasterProtein	P97371	Proteasome activator complex subunit 1 OS=Mus musculus OX=10090 GN=Psme1 PE=1 SV=2	6	1	1	1	249	28.7	5.97
IsMasterProtein	P63073	Eukaryotic translation initiation factor 4E OS=Mus musculus OX=10090 GN=Eif4e PE=1 SV=1	26	4	19	4	217	25	6.15	322956	389012	232261	659105	356718	942801	999519	1.28297e+06	1.58118e+06	1.11572e+06	68702.3	2.02935e+06
IsMasterProtein	P83870	PHD finger-like domain-containing protein 5A OS=Mus musculus OX=10090 GN=Phf5a PE=1 SV=1	15	3	20	3	110	12.4	8.41	463035	429350	320702	1.51117e+06	1.67331e+06	1.5088e+06	2.07087e+06	3.0543e+06	999318	2.80832e+06	968230	3.21776e+06
IsMasterProtein	Q9CRB9	MICOS complex subunit Mic19 OS=Mus musculus OX=10090 GN=Chchd3 PE=1 SV=1	20	6	18	6	227	26.3	8.37	1.57495e+06	1.61683e+06	942090	2.1298e+06	3.10764e+06	2.39179e+06	1.02585e+06	1.37829e+06	1.76487e+06	1.28754e+06	1.10056e+06	2.5358e+06
IsMasterProtein	Q99MW3	Preferentially expressed antigen in melanoma-like protein 1 OS=Mus musculus OX=10090 GN=Pramel1 PE=1 SV=1	2	1	2	1	458	52.4	8.09								74358.2	789085	1.65509e+06		4836431
IsMasterProtein	P26040	Ezrin OS=Mus musculus OX=10090 GN=Ezr PE=1 SV=3	18	12	30	7	586	69.4	6.1	3.17991e+06	3.12388e+06	2.08926e+06	2.46358e+06	2.2281e+06	5.03721e+06	4.5693e+06	5.62348e+06	9.36874e+06	9.53863e+06	1.97039e+06	1.2339e+07
IsMasterProtein	Q8QZV6	Protein FAM161A OS=Mus musculus OX=10090 GN=Fam161a PE=1 SV=1	2	1	1	1	448	52	9.57		93138.6	56518.8			127148	207299		307551
IsMasterProtein	Q9JJL3	Solute carrier organic anion transporter family member 1B2 OS=Mus musculus OX=10090 GN=Slco1b2 PE=1 SV=1	2	1	1	1	689	76.7	8.68
IsMasterProtein	Q8JZQ9	Eukaryotic translation initiation factor 3 subunit B OS=Mus musculus OX=10090 GN=Eif3b PE=1 SV=1	21	15	86	15	803	91.3	5.02	5.98853e+06	5.86357e+06	3.92059e+06	7.89101e+06	5.10486e+06	7.84259e+06	5.33357e+06	6.07537e+06	1.24227e+07	1.06902e+07	1.24532e+06	1.476e+07
IsMasterProtein	Q6P2B1	Transportin-3 OS=Mus musculus OX=10090 GN=Tnpo3 PE=1 SV=1	2	2	8	1	923	104.1	5.57
IsMasterProtein	P39447	Tight junction protein ZO-1 OS=Mus musculus OX=10090 GN=Tjp1 PE=1 SV=2	1	2	3	2	1745	194.6	6.64	48760.2				167643		77444.5
IsMasterProtein	Q9D8X0	Protein MANBAL OS=Mus musculus OX=10090 GN=Manbal PE=3 SV=2	14	1	2	1	85	9.3	9.38				116508		176047	119973	189170
IsMasterProtein	Q60634	Flotillin-2 OS=Mus musculus OX=10090 GN=Flot2 PE=1 SV=2	2	1	1	1	428	47	5.2				373107	669906	322760		170714	943703	1.22605e+06	1.38103e+06	229550
IsMasterProtein	Q9WVA4	Transgelin-2 OS=Mus musculus OX=10090 GN=Tagln2 PE=1 SV=4	19	3	4	3	199	22.4	8.24	140164	162624	104088	169547	265505	500061	302569	373132	323723	467065	107634	470414
IsMasterProtein	P48725	Pericentrin OS=Mus musculus OX=10090 GN=Pcnt PE=1 SV=2	0	1	2	1	2898	329.3	5.36	132503	97967.5	50293.5
IsMasterProtein	Q9R1P0	Proteasome subunit alpha type-4 OS=Mus musculus OX=10090 GN=Psma4 PE=1 SV=1	20	6	32	6	261	29.5	7.72	2.66895e+06	3.06788e+06	1.70262e+06	5.37031e+06	5.97906e+06	7.78448e+06	5.5594e+06	7.84315e+06	9.48415e+06	1.14245e+07	144961	1.20264e+07
IsMasterProtein	Q3TWI9	CSC1-like protein 2 OS=Mus musculus OX=10090 GN=Tmem63b PE=1 SV=1	1	1	6	1	832	94.7	7.49						875165	758741	1.18834e+06	4.85641e+06	3.2491e+06		6914481
IsMasterProtein	Q8R3N1	Nucleolar protein 14 OS=Mus musculus OX=10090 GN=Nop14 PE=1 SV=2	5	5	10	5	860	98.7	7.59				620693	931508	433063	651677	1.18956e+06	1590202	2.30522e+06	246029	2.1623e+06
IsMasterProtein	Q9D180	Cilia- and flagella-associated protein 57 OS=Mus musculus OX=10090 GN=Cfap57 PE=1 SV=3	1	1	1	1	1249	144.8	5.74	81235.3			129912	138308	120158		139271			309446
IsMasterProtein	Q8VCD3	Protein ERGIC-53-like OS=Mus musculus OX=10090 GN=Lman1l PE=2 SV=2	2	1	1	1	505	56.3	8.69
IsMasterProtein	Q9D1M0	Protein SEC13 homolog OS=Mus musculus OX=10090 GN=Sec13 PE=1 SV=3	6	2	9	2	322	35.5	5.38	1.47707e+06	1.38487e+06	586830	1.12081e+06	2822801	2.50268e+06	1.45468e+06	991099	3.76796e+06	2.76278e+06	754932	2.19019e+06
IsMasterProtein	Q60960	Importin subunit alpha-5 OS=Mus musculus OX=10090 GN=Kpna1 PE=1 SV=2	11	4	15	2	538	60.1	5.01	169474	231169	121369			516078	655433	639973	1.42319e+06	1.22313e+06		1.80487e+06
IsMasterProtein	Q921D4	Mediator of RNA polymerase II transcription subunit 6 OS=Mus musculus OX=10090 GN=Med6 PE=1 SV=2	4	1	1	1	246	28.4	8.62	101385	139935	53628.5	423982	481480		179868	4612456		520630
IsMasterProtein	P60824	Cold-inducible RNA-binding protein OS=Mus musculus OX=10090 GN=Cirbp PE=1 SV=1	5	1	1	1	172	18.6	9.61				127310		214521	430771	230596	218124	200756		499752
IsMasterProtein	Q9D3U0	Putative tRNA pseudouridine synthase Pus10 OS=Mus musculus OX=10090 GN=Pus10 PE=1 SV=1	2	1	1	1	527	59.7	6.49				101594	399838	178622	574964	474953	606369		552835
IsMasterProtein	Q569Z5	Probable ATP-dependent RNA helicase DDX46 OS=Mus musculus OX=10090 GN=Ddx46 PE=1 SV=2	18	19	68	19	1032	117.4	9.26	738277	352127	615942	5.01974e+06	5.76932e+06	5.76058e+06	8.01383e+06	8.17343e+06	9.60109e+06	1.06988e+07	3.48041e+06	8.31597e+06
IsMasterProtein	P23881	Transcription elongation factor A protein 3 OS=Mus musculus OX=10090 GN=Tcea3 PE=1 SV=3	18	6	19	6	347	38.8	9.33	115155			2.10162e+06	1.84669e+06	2.75507e+06	2.4424e+06	2.64728e+06	2.97125e+06	2.5269e+06		2.01956e+06
IsMasterProtein	Q9DCG9	Multifunctional methyltransferase subunit TRM112-like protein OS=Mus musculus OX=10090 GN=Trmt112 PE=1 SV=1	26	2	2	2	125	14.1	5.27	205933	312626				512186	453329	643964	657099	652583		1.02685e+06
IsMasterProtein	Q9D115	Zinc finger protein 706 OS=Mus musculus OX=10090 GN=Znf706 PE=1 SV=1	25	2	2	2	76	8.5	10.01
IsMasterProtein	Q3TZ89	Protein transport protein Sec31B OS=Mus musculus OX=10090 GN=Sec31b PE=1 SV=2	1	1	1	1	1158	125.6	7.77
IsMasterProtein	Q9Z1T2	Thrombospondin-4 OS=Mus musculus OX=10090 GN=Thbs4 PE=1 SV=1	1	1	1	1	963	106.3	4.67
IsMasterProtein	P35278	Ras-related protein Rab-5C OS=Mus musculus OX=10090 GN=Rab5c PE=1 SV=2	28	5	16	3	216	23.4	8.41	603928	641965	424841	693699	708658	1.24469e+06	792827	797135	1.40227e+06	1.20856e+06	170868	1.96479e+06
IsMasterProtein	Q8C0G2	TRAF3-interacting JNK-activating modulator OS=Mus musculus OX=10090 GN=Traf3ip3 PE=1 SV=2	2	1	1	1	513	58.5	8.27
IsMasterProtein	Q3URU2	Paternally-expressed gene 3 protein OS=Mus musculus OX=10090 GN=Peg3 PE=1 SV=1	2	2	7	2	1571	178.8	5.45					252216		316622	262533	205398	229980	175259	402291
IsMasterProtein	A2AAJ9	Obscurin OS=Mus musculus OX=10090 GN=Obscn PE=1 SV=3	0	2	2	2	8886	966	5.9	153744	171749	90703.1		1.59072e+06	1.01432e+06	912228	1.13142e+06	827471	122197	1.21534e+06	1.06045e+06
IsMasterProtein	Q7TN02	Mediator of RNA polymerase II transcription subunit 26 OS=Mus musculus OX=10090 GN=Med26 PE=1 SV=1	3	2	2	2	588	64.6	9.19					1.27974e+06						90525.8
IsMasterProtein	Q6P542	ATP-binding cassette sub-family F member 1 OS=Mus musculus OX=10090 GN=Abcf1 PE=1 SV=1	9	8	17	8	837	94.9	6.51	437082	538500	349878	1.09503e+06	616062	873979	1.08649e+06	540413	677992	545287		974610
IsMasterProtein	Q922Q4	Pyrroline-5-carboxylate reductase 2 OS=Mus musculus OX=10090 GN=Pycr2 PE=1 SV=1	23	5	21	5	320	33.6	7.77	1.91136e+06	1.86645e+06	1.41185e+06	1.82069e+06	815382	2.85066e+06	599688	626268	549898	883252	106023	1.26694e+06
IsMasterProtein	P28660	Nck-associated protein 1 OS=Mus musculus OX=10090 GN=Nckap1 PE=1 SV=2	3	4	8	4	1128	128.7	6.62	425407	572154	342383	742561	734716		287889	409802		246340	327631
IsMasterProtein	P60122	RuvB-like 1 OS=Mus musculus OX=10090 GN=Ruvbl1 PE=1 SV=1	40	14	93	14	456	50.2	6.42	4.50985e+06	4.44408e+06	3061665	8.73617e+06	8.92148e+06	1.62068e+07	1.76671e+07	1.96066e+07	2.50663e+07	2.11075e+07	4.04884e+06	3.76637e+07
IsMasterProtein	O54946	DnaJ homolog subfamily B member 6 OS=Mus musculus OX=10090 GN=Dnajb6 PE=1 SV=4	20	7	31	7	365	39.8	9.36	1.20783e+06	1.31344e+06	691543	3.10122e+06	4.0386e+06	3.55402e+06	5.3907e+06	3.91251e+06	7.03424e+06	5.54723e+06	1.60306e+06	8.0877e+06
IsMasterProtein	Q7M6Y3	Phosphatidylinositol-binding clathrin assembly protein OS=Mus musculus OX=10090 GN=Picalm PE=1 SV=1	3	2	6	2	660	71.5	7.91	360452	402528	222945		191619	177077			921109	522069	137719	688488
IsMasterProtein	Q7TMB8	Cytoplasmic FMR1-interacting protein 1 OS=Mus musculus OX=10090 GN=Cyfip1 PE=1 SV=1	7	9	22	9	1253	145.1	6.9	526321	415205	225716	1.75592e+06	608331	2.37096e+06	3.03503e+06	2.8168e+06	3.27326e+06	3.52404e+06		4.93021e+06
IsMasterProtein	Q9JHI7	Exosome complex component RRP45 OS=Mus musculus OX=10090 GN=Exosc9 PE=1 SV=1	9	4	9	4	438	48.9	5.11				450896	230474	1.22338e+06	898380	1.01563e+06	765105	1.52305e+06	117166	1.2504e+06
IsMasterProtein	Q9CQ18	Ribonuclease H2 subunit C OS=Mus musculus OX=10090 GN=Rnaseh2c PE=1 SV=1	12	2	3	2	166	17.8	5.8					381469						287206
IsMasterProtein	O35409	Glutamate carboxypeptidase 2 OS=Mus musculus OX=10090 GN=Folh1 PE=1 SV=2	1	1	1	1	752	84.5	8.1				149779		214054	192996	207593
IsMasterProtein	Q8VDD9	PH-interacting protein OS=Mus musculus OX=10090 GN=Phip PE=1 SV=2	10	16	74	15	1821	206.6	8.82	117178	90876.1	126726	4.14906e+06	5.2449e+06	4.87527e+06	6.60288e+06	7.14145e+06	5.99342e+06	6.70915e+06	3.03543e+06	1.15401e+07
IsMasterProtein	Q9DCH4	Eukaryotic translation initiation factor 3 subunit F OS=Mus musculus OX=10090 GN=Eif3f PE=1 SV=2	26	8	52	8	361	38	5.58	4.37264e+06	4.39918e+06	3.15885e+06	4.49493e+06	3.63661e+06	6.56169e+06	6.43525e+06	6.03557e+06	9.68562e+06	5.98882e+06	1.97344e+06	1.2069e+07
IsMasterProtein	Q8R574	Phosphoribosyl pyrophosphate synthase-associated protein 2 OS=Mus musculus OX=10090 GN=Prpsap2 PE=1 SV=1	2	1	1	1	369	40.9	7.17				93618.9	154202			153245				775462
IsMasterProtein	Q9R0I7	YLP motif-containing protein 1 OS=Mus musculus OX=10090 GN=Ylpm1 PE=2 SV=2	5	6	17	6	1386	155	6.65				1.06202e+06	1.22937e+06		1.7285e+06	1620793	772887	1.13471e+06	317377	578388
IsMasterProtein	P31938	Dual specificity mitogen-activated protein kinase kinase 1 OS=Mus musculus OX=10090 GN=Map2k1 PE=1 SV=2	7	3	3	3	393	43.4	6.7		277991		289415	471480	761650	323976	483664	808452	372344		1.95769e+06
IsMasterProtein	P59999	Actin-related protein 2/3 complex subunit 4 OS=Mus musculus OX=10090 GN=Arpc4 PE=1 SV=3	29	5	27	5	168	19.7	8.43	2.37844e+06	1.88329e+06	1.55413e+06	386765		3.21498e+06	1.32246e+06	2.04616e+06	3.52972e+06	2.56758e+06		4868458
IsMasterProtein	P47856	Glutamine--fructose-6-phosphate aminotransferase [isomerizing] 1 OS=Mus musculus OX=10090 GN=Gfpt1 PE=1 SV=3	2	2	3	2	697	78.5	6.84	119849	135522	119548			194976		175378				278465
IsMasterProtein	P61087	Ubiquitin-conjugating enzyme E2 K OS=Mus musculus OX=10090 GN=Ube2k PE=1 SV=3	9	2	3	2	200	22.4	5.44				274026	251213		350429	252560	242620		178937	325931
IsMasterProtein	G3UW36	Uncharacterized protein CFAP97D2 OS=Mus musculus OX=10090 GN=Cfap97d2 PE=3 SV=1	7	1	1	1	98	11.8	10.55					280540	200676	653706	659459	474930	729629		901523
IsMasterProtein	P08103	Tyrosine-protein kinase HCK OS=Mus musculus OX=10090 GN=Hck PE=1 SV=4	3	2	3	1	524	59.1	7.24	244902	116575		117544	158615				217501
IsMasterProtein	Q9JJY4	Probable ATP-dependent RNA helicase DDX20 OS=Mus musculus OX=10090 GN=Ddx20 PE=1 SV=2	7	5	14	5	825	91.7	6.74	877430	1.26155e+06	552177	556708	115367	1.62182e+06	793587	1.91086e+06	825865	827430	263634	3.08173e+06
IsMasterProtein	Q9QZD9	Eukaryotic translation initiation factor 3 subunit I OS=Mus musculus OX=10090 GN=Eif3i PE=1 SV=1	17	6	42	6	325	36.4	5.64	1.88591e+06	3.30157e+06	1.40088e+06	4.01758e+06	4743322	3.94929e+06	4.01907e+06	3.50648e+06	6.69529e+06	5.05564e+06		5.03345e+06
IsMasterProtein	Q9Z1T1	AP-3 complex subunit beta-1 OS=Mus musculus OX=10090 GN=Ap3b1 PE=1 SV=2	1	1	3	1	1105	122.7	5.66			105131	190237	287122	155455	132091
IsMasterProtein	E9Q286	Little elongation complex subunit 1 OS=Mus musculus OX=10090 GN=Ice1 PE=1 SV=1	1	2	2	2	2241	242.1	5.48
IsMasterProtein	Q99N92	39S ribosomal protein L27, mitochondrial OS=Mus musculus OX=10090 GN=Mrpl27 PE=1 SV=1	9	1	1	1	148	15.9	10.17				116345			257619	159900				598084
IsMasterProtein	P70388	DNA repair protein RAD50 OS=Mus musculus OX=10090 GN=Rad50 PE=1 SV=1	12	17	37	17	1312	153.4	6.95	78602.8	249755	104070	1.50897e+06	3.43322e+06	2.47152e+06	2.77873e+06	3.31511e+06	1.72233e+06	2.30511e+06	1.58701e+06	2.22286e+06
IsMasterProtein	Q9D394	Protein RUFY3 OS=Mus musculus OX=10090 GN=Rufy3 PE=1 SV=1	3	1	1	1	469	53	5.49							344611
IsMasterProtein	Q924H2	Mediator of RNA polymerase II transcription subunit 15 OS=Mus musculus OX=10090 GN=Med15 PE=1 SV=3	2	2	3	2	789	86.6	9.29	124786	114632	100530	169222	163623	294674	106377	243222		158954		248328
IsMasterProtein	P62814	V-type proton ATPase subunit B, brain isoform OS=Mus musculus OX=10090 GN=Atp6v1b2 PE=1 SV=1	10	4	7	4	511	56.5	5.81	609636	558744	322561	757256	1.30841e+06	1.03827e+06	841144	2.00598e+06	2.01919e+06	2.90355e+06	796138	2.14038e+06
IsMasterProtein	Q3UHQ6	Protein dopey-2 OS=Mus musculus OX=10090 GN=Dop1b PE=1 SV=3	0	1	1	1	2295	257.3	6.13
IsMasterProtein	Q3U2J5	Calmodulin-lysine N-methyltransferase OS=Mus musculus OX=10090 GN=Camkmt PE=1 SV=1	2	1	1	1	323	35.9	7.47						124944		223259	227227	298548		421057
IsMasterProtein	Q5SWU9	Acetyl-CoA carboxylase 1 OS=Mus musculus OX=10090 GN=Acaca PE=1 SV=1	10	22	50	17	2345	265.1	6.39	4.71554e+06	5.03008e+06	3.44082e+06	2.50862e+06	2.29502e+06	3.9984e+06	1.47302e+06	1.41228e+06	2.33075e+06	1.19037e+06	1.13118e+06	1361801
IsMasterProtein	Q920Q6	RNA-binding protein Musashi homolog 2 OS=Mus musculus OX=10090 GN=Msi2 PE=1 SV=1	5	1	1	1	346	36.9	8.47
IsMasterProtein	Q9CY97	RNA polymerase II subunit A C-terminal domain phosphatase SSU72 OS=Mus musculus OX=10090 GN=Ssu72 PE=1 SV=1	18	3	9	3	194	22.5	5.21	417839	425510	379907	351299		343961	1.16797e+06	685764	1.79968e+06	2.0299e+06		1.27106e+06
IsMasterProtein	Q8K3A9	7SK snRNA methylphosphate capping enzyme OS=Mus musculus OX=10090 GN=Mepce PE=1 SV=2	3	2	9	2	666	72	9.25	65084.5			634771	668652	187208	704927	557301	508979	1.07733e+06	547387	1.10788e+06
IsMasterProtein	Q5NCR9	Nuclear speckle splicing regulatory protein 1 OS=Mus musculus OX=10090 GN=Nsrp1 PE=1 SV=1	3	2	2	2	542	63.8	8.76
IsMasterProtein	Q9CYX7	RRP15-like protein OS=Mus musculus OX=10090 GN=Rrp15 PE=1 SV=2	3	1	1	1	281	31	8.76		179562	79815.2		181000		374665	354088	347499
IsMasterProtein	Q3U1G5	Interferon-stimulated 20 kDa exonuclease-like 2 OS=Mus musculus OX=10090 GN=Isg20l2 PE=1 SV=2	7	2	7	2	368	41	10.01					219511	240403	190424				250405
IsMasterProtein	Q02257	Junction plakoglobin OS=Mus musculus OX=10090 GN=Jup PE=1 SV=3	23	16	46	14	745	81.7	6.14	1.13712e+06	1.26486e+06	1.1115e+06	4.4701e+06	5.12454e+06	5.87895e+06	7.0199e+06	3.59279e+07	4.81839e+06	3.04924e+06	3.03243e+06	8.81988e+06
IsMasterProtein	Q9D1H8	39S ribosomal protein L53, mitochondrial OS=Mus musculus OX=10090 GN=Mrpl53 PE=1 SV=1	10	1	2	1	118	12.7	9.52	60621.1	47243.4	54534			284177						578690
IsMasterProtein	Q6ZPY7	Lysine-specific demethylase 3B OS=Mus musculus OX=10090 GN=Kdm3b PE=1 SV=2	6	8	23	8	1562	170.8	6.92		90179.2		1.51287e+06	2.68527e+06	1.24893e+06	1.7313e+06	2.97928e+06	2.23043e+06	1.58887e+06	945581	1.28263e+06
IsMasterProtein	Q9EP69	Phosphatidylinositide phosphatase SAC1 OS=Mus musculus OX=10090 GN=Sacm1l PE=1 SV=1	1	1	1	1	587	66.9	7.3	118093	88367.1	69699.9	63193.3	318064		106175	120569		174119
IsMasterProtein	O88271	Craniofacial development protein 1 OS=Mus musculus OX=10090 GN=Cfdp1 PE=1 SV=1	17	4	22	4	295	32.9	4.86			452097	494396	1.3083e+06	662311	446050	1.22488e+06	1.21009e+06	1.08161e+06	857113	1.60415e+06
IsMasterProtein	Q9D7H3	RNA 3'-terminal phosphate cyclase OS=Mus musculus OX=10090 GN=RtcA PE=1 SV=2	3	1	1	1	366	39.2	7.9
IsMasterProtein	Q9D1N9	39S ribosomal protein L21, mitochondrial OS=Mus musculus OX=10090 GN=Mrpl21 PE=1 SV=1	9	2	4	2	209	23.4	9.99	166766	169529		395289	296250	523956	167030	534829	265348	470473		1.27454e+06
IsMasterProtein	Q9JJZ5	Epidermal growth factor-like protein 6 OS=Mus musculus OX=10090 GN=Egfl6 PE=1 SV=1	1	1	1	1	550	61.5	8.32						1.07178e+06	177281		4101482	2.43173e+06
IsMasterProtein	Q9R061	Cytosolic Fe-S cluster assembly factor NUBP2 OS=Mus musculus OX=10090 GN=Nubp2 PE=1 SV=1	7	1	1	1	275	29.5	6.52
IsMasterProtein	Q9D902	General transcription factor IIE subunit 2 OS=Mus musculus OX=10090 GN=Gtf2e2 PE=1 SV=2	34	12	31	12	292	33	9.64	411219	562134	415224	2.26989e+06	2.86299e+06	2307069	3.29747e+06	3.46925e+06	3.57913e+06	6.48714e+06	1.11941e+06	2.89248e+06
IsMasterProtein	Q9D6F9	Tubulin beta-4A chain OS=Mus musculus OX=10090 GN=Tubb4a PE=1 SV=3	31	12	183	1	444	49.6	4.88							472834					283143
IsMasterProtein	P60867	40S ribosomal protein S20 OS=Mus musculus OX=10090 GN=Rps20 PE=1 SV=1	19	2	33	2	119	13.4	9.94	8.01296e+06	8.40031e+06	6.46313e+06	5.06801e+06	4.17902e+06	2.09417e+07	1.60718e+07	2.67972e+07	2.92874e+07	2.17058e+07	7357260	4.06431e+07
IsMasterProtein	Q05920	Pyruvate carboxylase, mitochondrial OS=Mus musculus OX=10090 GN=Pc PE=1 SV=1	42	41	304	41	1178	129.6	6.71	7.96016e+07	7.83465e+07	5.07371e+07	5.45395e+07	6.50003e+07	1.25767e+08	3.56079e+07	4.10037e+07	4.46962e+07	4.32645e+07	4.7482e+06	6.56493e+07
IsMasterProtein	Q5DTW7	Retroelement silencing factor 1 OS=Mus musculus OX=10090 GN=Resf1 PE=1 SV=2	2	3	4	3	1521	168.9	7.44	68776	67668.9			299777		185223	121814	89009.6
IsMasterProtein	Q9CR78	Myb/SANT-like DNA-binding domain-containing protein 3 OS=Mus musculus OX=10090 GN=Msantd3 PE=1 SV=1	3	1	1	1	275	32.3	8.19				327864	366673				254674	284894	120802
IsMasterProtein	Q91WL0	Epidermal growth factor receptor kinase substrate 8-like protein 3 OS=Mus musculus OX=10090 GN=Eps8l3 PE=2 SV=1	2	1	1	1	600	68.2	7.99
IsMasterProtein	Q62448	Eukaryotic translation initiation factor 4 gamma 2 OS=Mus musculus OX=10090 GN=Eif4g2 PE=1 SV=2	9	8	18	8	906	102	7.14	879730	492601	450281	940495	738410	934790	771908	800756	1.50516e+06	1.47441e+06	575657	3.43833e+06
IsMasterProtein	P70445	Eukaryotic translation initiation factor 4E-binding protein 2 OS=Mus musculus OX=10090 GN=Eif4ebp2 PE=1 SV=1	12	1	3	1	120	12.9	6.52
IsMasterProtein	Q9JKF7	39S ribosomal protein L39, mitochondrial OS=Mus musculus OX=10090 GN=Mrpl39 PE=1 SV=4	18	6	13	6	336	38.5	7.94	750574	764062	456279	380338	429858	894848	251148	384938		212557		325524
IsMasterProtein	O70589	Peripheral plasma membrane protein CASK OS=Mus musculus OX=10090 GN=Cask PE=1 SV=2	1	1	1	1	926	105	6.43
IsMasterProtein	P17751	Triosephosphate isomerase OS=Mus musculus OX=10090 GN=Tpi1 PE=1 SV=4	21	5	29	5	299	32.2	5.74	1.26239e+06	1.10998e+06	799878	3.70499e+06	4.6597e+06	4.90315e+06	2.45662e+06	4.05204e+06	1.12899e+06	3.18283e+06	873605	2.73628e+06
IsMasterProtein	P51859	Hepatoma-derived growth factor OS=Mus musculus OX=10090 GN=Hdgf PE=1 SV=2	54	10	86	10	237	26.3	4.83	599192	347856	477660	2.42424e+07	3.12927e+07	1.9526e+07	3.31752e+07	4.78144e+07	58572973	4.48469e+07	9.70616e+06	6.86587e+07
IsMasterProtein	Q8VH51	RNA-binding protein 39 OS=Mus musculus OX=10090 GN=Rbm39 PE=1 SV=2	22	10	79	10	530	59.4	10.1	3.49258e+06	2.43823e+06	2.09725e+06	1.05259e+07	1.03568e+07	1.0877e+07	1.63926e+07	1.63454e+07	2.1142e+07	1.55764e+07	4.15865e+06	15740134
IsMasterProtein	P63158	High mobility group protein B1 OS=Mus musculus OX=10090 GN=Hmgb1 PE=1 SV=2	29	7	71	7	215	24.9	5.74	2.57581e+06	2.81106e+06	2.31364e+06	2.38219e+07	2.68804e+07	3.68143e+07	6.13306e+07	7.06043e+07	6.52261e+07	6.48451e+07	1.25907e+07	1.096e+08
IsMasterProtein	D3YXK2	Scaffold attachment factor B1 OS=Mus musculus OX=10090 GN=Safb PE=1 SV=2	32	25	122	20	937	105	5.35	852904	746658	107407	1.03107e+07	13686680	1.51901e+07	2.46472e+07	2.76851e+07	4.25058e+07	4.39784e+07	6.53355e+06	42854536
IsMasterProtein	Q640N3	Rho GTPase-activating protein 30 OS=Mus musculus OX=10090 GN=Arhgap30 PE=1 SV=3	1	1	3	1	1101	120	4.84
IsMasterProtein	Q9R0P3	S-formylglutathione hydrolase OS=Mus musculus OX=10090 GN=Esd PE=1 SV=1	16	3	3	3	282	31.3	7.12	124780	179339	137705			236742		182845	442092	338306		1.14216e+06
IsMasterProtein	P62274	40S ribosomal protein S29 OS=Mus musculus OX=10090 GN=Rps29 PE=1 SV=2	20	1	5	1	56	6.7	10.13	147411	54688.7	373321			761113			7.67046e+06	1.26167e+06		2.26585e+06
IsMasterProtein	Q9D5U9	MICAL C-terminal-like protein OS=Mus musculus OX=10090 GN=Micalcl PE=1 SV=2	1	1	1	1	680	75.3	8.56
IsMasterProtein	Q6ZQH8	Nucleoporin NUP188 homolog OS=Mus musculus OX=10090 GN=Nup188 PE=1 SV=2	6	9	39	9	1759	196.6	7.01	694668	709599	444496	2.08103e+06	1.16199e+06	2.31107e+06	2.26221e+06	2.41888e+06	2.3415e+06	2.35266e+06	1.6071e+06	2.13626e+06
IsMasterProtein	Q9QXG9	TERF1-interacting nuclear factor 2 OS=Mus musculus OX=10090 GN=Tinf2 PE=1 SV=2	3	1	3	1	341	37.9	8.46						198029			466788	300951		560254
IsMasterProtein	P23607	Zinc finger autosomal protein OS=Mus musculus OX=10090 GN=Zfa PE=3 SV=1	1	1	2	1	742	84.6	6.68
IsMasterProtein	P32233	Developmentally-regulated GTP-binding protein 1 OS=Mus musculus OX=10090 GN=Drg1 PE=1 SV=1	32	9	32	9	367	40.5	8.9	3.38745e+06	3.10756e+06	2.35315e+06	1.00805e+06	527888	2.68926e+06	1.8084e+06	3.37011e+06	4.87981e+06	3.10302e+06		4.65516e+06
IsMasterProtein	Q8K093	Thyrotropin-releasing hormone-degrading ectoenzyme OS=Mus musculus OX=10090 GN=Trhde PE=1 SV=1	1	1	1	1	1025	117.4	7.06				158579		245379	205482	224693	312306	231759
IsMasterProtein	Q52KG5	Kinesin-like protein KIF26A OS=Mus musculus OX=10090 GN=Kif26a PE=1 SV=2	1	2	2	2	1881	196.2	8.68				345214	360047		318618	623273	2.62751e+06	5.51075e+06	42109.4	12425926
IsMasterProtein	Q8CCN1	NACHT, LRR and PYD domains-containing protein 10 OS=Mus musculus OX=10090 GN=Nlrp10 PE=1 SV=1	1	1	1	1	673	76.3	6.6
IsMasterProtein	Q8C0Y0	Serine/threonine-protein phosphatase 4 regulatory subunit 4 OS=Mus musculus OX=10090 GN=Ppp4r4 PE=1 SV=2	1	1	1	1	875	99.4	7.71												955294
IsMasterProtein	Q9D8X5	CCR4-NOT transcription complex subunit 8 OS=Mus musculus OX=10090 GN=Cnot8 PE=2 SV=1	4	1	2	1	292	33.6	4.81
IsMasterProtein	Q921M7	Protein FAM49B OS=Mus musculus OX=10090 GN=Fam49b PE=1 SV=1	3	1	1	1	324	36.8	6.06
IsMasterProtein	Q6PB97	F-box/LRR-repeat protein 19 OS=Mus musculus OX=10090 GN=Fbxl19 PE=2 SV=1	4	2	3	2	674	73.7	9.14						299786	144220					567782
IsMasterProtein	Q8VCD7	Lysine-specific demethylase 4C OS=Mus musculus OX=10090 GN=Kdm4c PE=1 SV=1	2	2	3	2	1054	119.9	7.05
IsMasterProtein	P97461	40S ribosomal protein S5 OS=Mus musculus OX=10090 GN=Rps5 PE=1 SV=3	36	7	46	7	204	22.9	9.72	4.80603e+06	4.57361e+06	3.42076e+06	1.55256e+07	1.5351e+07	1.07747e+07	1.81884e+07	1.52824e+07	1.60118e+07	1.4686e+07	1.15008e+07	3.313e+07
IsMasterProtein	Q6P1I3	KICSTOR complex protein C12orf66 homolog OS=Mus musculus OX=10090 PE=1 SV=1	2	1	1	1	445	50.2	9.09
IsMasterProtein	Q8BU04	Putative E3 ubiquitin-protein ligase UBR7 OS=Mus musculus OX=10090 GN=Ubr7 PE=1 SV=1	5	2	4	2	425	48	4.75		81515.3	203538	854793	1.51767e+06	635066	1.44106e+06	779078	1.33227e+06	1.26501e+06	390066	1.76273e+06
IsMasterProtein	Q61554	Fibrillin-1 OS=Mus musculus OX=10090 GN=Fbn1 PE=1 SV=2	0	1	1	1	2873	312.1	4.92
IsMasterProtein	Q9D4I2	Meiosis inhibitor protein 1 OS=Mus musculus OX=10090 GN=Mei1 PE=2 SV=4	1	2	6	1	1268	140.8	6.54
IsMasterProtein	Q9R0E1	Multifunctional procollagen lysine hydroxylase and glycosyltransferase LH3 OS=Mus musculus OX=10090 GN=Plod3 PE=1 SV=1	1	1	1	1	741	84.9	6.23				215585						311276	51591.5
IsMasterProtein	Q70FJ1	A-kinase anchor protein 9 OS=Mus musculus OX=10090 GN=Akap9 PE=1 SV=2	1	2	2	2	3797	435.9	5.03
IsMasterProtein	P47738	Aldehyde dehydrogenase, mitochondrial OS=Mus musculus OX=10090 GN=Aldh2 PE=1 SV=1	35	15	76	15	519	56.5	7.62	1.22735e+07	11200485	7.8758e+06	4.46705e+06	4.47472e+06	1.64467e+07	3.37041e+06	3.87946e+06	1.49197e+06	6.17464e+06	114844	6.5816e+06
IsMasterProtein	Q921E6	Polycomb protein EED OS=Mus musculus OX=10090 GN=Eed PE=1 SV=1	29	13	62	13	441	50.2	7.03	952467	619567	438618	7.62516e+06	1.13732e+07	1.0396e+07	1.27816e+07	1.29977e+07	1.40795e+07	1.37859e+07	4.59603e+06	2.42364e+07
IsMasterProtein	Q8BVF2	Phosducin-like protein 3 OS=Mus musculus OX=10090 GN=Pdcl3 PE=1 SV=1	11	3	6	3	240	27.6	4.72	239254	228933	191723	399017	696617	461646	677687	220003	497601	614723	395202	640146
IsMasterProtein	Q6RHW0	Keratin, type I cytoskeletal 9 OS=Mus musculus OX=10090 GN=Krt9 PE=1 SV=3	1	1	1	1	743	72.5	5.83
IsMasterProtein	P19785	Estrogen receptor OS=Mus musculus OX=10090 GN=Esr1 PE=1 SV=1	1	1	1	1	599	66.9	8.06
IsMasterProtein	Q99PU7	Ubiquitin carboxyl-terminal hydrolase BAP1 OS=Mus musculus OX=10090 GN=Bap1 PE=1 SV=1	2	1	1	1	728	80.4	6.77					87914.5
IsMasterProtein	Q8BK72	28S ribosomal protein S27, mitochondrial OS=Mus musculus OX=10090 GN=Mrps27 PE=1 SV=2	7	3	9	3	415	47.7	5.5	1.44944e+06	1.44063e+06	694602	1.43109e+06	1.6172e+06	1.36204e+06	743669	567530	717550	902998	352915	954442
IsMasterProtein	Q3USZ2	Upstream-binding factor 1-like protein 1 OS=Mus musculus OX=10090 GN=Ubtfl1 PE=1 SV=1	2	1	2	1	394	46.1	9.47								126717	125548	434255	123936	433296
IsMasterProtein	Q9QYC0	Alpha-adducin OS=Mus musculus OX=10090 GN=Add1 PE=1 SV=2	2	1	1	1	735	80.6	5.9		31908.9			142846	105976
IsMasterProtein	Q9D0M0	Exosome complex exonuclease RRP42 OS=Mus musculus OX=10090 GN=Exosc7 PE=1 SV=2	11	3	10	3	291	31.8	5.19	100516	111531	73604.9	726054	133452		452752	819598		861821	686366	716804
IsMasterProtein	Q9CPT5	Nucleolar protein 16 OS=Mus musculus OX=10090 GN=Nop16 PE=1 SV=1	4	1	2	1	178	21.1	9.91		66254.6		463934	511068	229423	621144	472685	685161	1248285	94891	745687
IsMasterProtein	Q9JJ80	Ribosome production factor 2 homolog OS=Mus musculus OX=10090 GN=Rpf2 PE=2 SV=2	15	4	7	4	306	35.3	10.04	215321	212983	153813	818786	501762	1.45815e+06	688565	1.05492e+06	1.20877e+06	904079		1.26865e+06
IsMasterProtein	Q07832	Serine/threonine-protein kinase PLK1 OS=Mus musculus OX=10090 GN=Plk1 PE=1 SV=2	4	3	17	3	603	68.3	8.72	618664	529299	463375	1.63048e+06	952795	1.05209e+06	1.72669e+06	2.23077e+06	2.19651e+06	3.16542e+06	1664459	3.89437e+06
IsMasterProtein	Q8QZV4	Serine/threonine-protein kinase 32C OS=Mus musculus OX=10090 GN=Stk32c PE=1 SV=1	1	1	1	1	488	55.2	6.16
IsMasterProtein	Q9CQJ6	Density-regulated protein OS=Mus musculus OX=10090 GN=Denr PE=1 SV=1	9	1	3	1	198	22.2	5.3
IsMasterProtein	Q3TJM4	Centromere protein T OS=Mus musculus OX=10090 GN=Cenpt PE=2 SV=2	5	3	9	3	515	56.2	9.57	595929	378933	308523	705898	1.13686e+06	748861	690415	396057	376647	429536	332869	413531
IsMasterProtein	Q8CHY6	Transcriptional repressor p66 alpha OS=Mus musculus OX=10090 GN=Gatad2a PE=1 SV=2	36	19	83	19	629	67.3	9.89	4.61649e+06	2.14431e+06	5.37604e+06	5.88015e+06	8.04041e+06	7.19273e+06	1.00442e+07	1.34575e+07	1.43846e+07	1.48738e+07	5.95793e+06	19340859
IsMasterProtein	Q9QZS0	Collagen alpha-3(IV) chain OS=Mus musculus OX=10090 GN=Col4a3 PE=1 SV=2	1	1	3	1	1669	161.6	9.48		2950509	237687			2.76663e+06	2.18098e+06	1.83563e+06				1475069
IsMasterProtein	Q9EQH3	Vacuolar protein sorting-associated protein 35 OS=Mus musculus OX=10090 GN=Vps35 PE=1 SV=1	8	5	25	5	796	91.7	5.44	1.04461e+06	977752	683645	923803		1.74637e+06	1.13653e+06	1.41809e+06	674047	694868		1.83775e+06
IsMasterProtein	CON_P34955	Alpha-1-antiproteinase OS=Bos taurus GN=SERPINA1 PE=1 SV=1	14	7	16	7	416	46.1	6.52	2.35185e+06	1.52668e+06	1.68957e+06	399246	1.52364e+06	2.77794e+06	2.61934e+06	2.30157e+06	3647321	1.83859e+06	813349	2.51892e+06
IsMasterProtein	Q80U56	Late secretory pathway protein AVL9 homolog OS=Mus musculus OX=10090 GN=Avl9 PE=1 SV=2	1	1	2	1	649	72.1	6.14						341876			2.29477e+06	1.18191e+06
IsMasterProtein	P70279	Surfeit locus protein 6 OS=Mus musculus OX=10090 GN=Surf6 PE=1 SV=1	3	1	1	1	355	41.2	10.52
IsMasterProtein	P50516	V-type proton ATPase catalytic subunit A OS=Mus musculus OX=10090 GN=Atp6v1a PE=1 SV=2	19	11	36	11	617	68.3	5.58	776017	753371	309597	2.78471e+06	2.98365e+06	3.37194e+06	1.92296e+06	3.72735e+06	1.45238e+06	2.1908e+06		2.34969e+06
IsMasterProtein	P48024	Eukaryotic translation initiation factor 1 OS=Mus musculus OX=10090 GN=Eif1 PE=1 SV=2	42	3	26	3	113	12.7	7.44	8.65322e+06	8.53562e+06	6.92431e+06	1.4613e+06	5940764	1.19902e+06	2.7941e+06	3.8383e+06	3.0206e+06	4.00199e+06	2.30309e+06	7278777
IsMasterProtein	Q9JMD0	BUB3-interacting and GLEBS motif-containing protein ZNF207 OS=Mus musculus OX=10090 GN=Znf207 PE=1 SV=1	4	2	7	2	495	52.8	9.1	76106.7	65048.8	44058	323806		378791	512550		461762	1.12404e+06
IsMasterProtein	Q8VDY4	EF-hand calcium-binding domain-containing protein 7 OS=Mus musculus OX=10090 GN=Efcab7 PE=1 SV=1	2	1	1	1	628	71.4	6.09
IsMasterProtein	Q07813	Apoptosis regulator BAX OS=Mus musculus OX=10090 GN=Bax PE=1 SV=1	7	1	1	1	192	21.4	4.98
IsMasterProtein	Q8VEJ4	Notchless protein homolog 1 OS=Mus musculus OX=10090 GN=Nle1 PE=1 SV=4	14	5	19	5	485	53.1	7.17	551788	415810	283215	1.36736e+06	1.83802e+06	1.02218e+06	1.49845e+06	1.3029e+06	1.5653e+06	1.15847e+06	120994	1.8838e+06
IsMasterProtein	Q9D1H7	Golgi to ER traffic protein 4 homolog OS=Mus musculus OX=10090 GN=Get4 PE=1 SV=2	9	2	5	2	327	36.5	5.41	391140	214739	269263
IsMasterProtein	Q8K442	ATP-binding cassette sub-family A member 8-A OS=Mus musculus OX=10090 GN=Abca8a PE=1 SV=2	1	1	4	1	1620	184.1	7.28				8875260		14086247	42834356	30464680	24007892	38216276		117073064
IsMasterProtein	P47199	Quinone oxidoreductase OS=Mus musculus OX=10090 GN=Cryz PE=1 SV=1	3	1	5	1	331	35.2	8.07	132180	147726	108871	291392	393828	281651	317987	323070		346321	159679	411294
IsMasterProtein	P16374	Zinc finger protein 60 OS=Mus musculus OX=10090 GN=Zfp60 PE=2 SV=2	1	1	1	1	707	82.2	8.91				8378890	8339833			5081945
IsMasterProtein	P47941	Crk-like protein OS=Mus musculus OX=10090 GN=Crkl PE=1 SV=2	4	1	1	1	303	33.8	6.74
IsMasterProtein	Q6ZQJ5	DNA replication ATP-dependent helicase/nuclease DNA2 OS=Mus musculus OX=10090 GN=Dna2 PE=1 SV=2	1	1	1	1	1062	119.4	6.98
IsMasterProtein	A2AGT5	Cytoskeleton-associated protein 5 OS=Mus musculus OX=10090 GN=Ckap5 PE=1 SV=1	3	6	10	6	2032	225.5	7.96		267538	167443	539665	605447	513090	196118	507382	917642	637816		1130949
IsMasterProtein	P63325	40S ribosomal protein S10 OS=Mus musculus OX=10090 GN=Rps10 PE=1 SV=1	55	10	46	9	165	18.9	10.15	6.37124e+06	6.58164e+06	4.18794e+06	9.83506e+06	1.18468e+07	1.66592e+07	20134751	1.7372e+07	2.54475e+07	2.00925e+07	8.23325e+06	4.28022e+07
IsMasterProtein	Q9CWV6	PRKR-interacting protein 1 OS=Mus musculus OX=10090 GN=Prkrip1 PE=1 SV=2	9	2	2	2	186	21.5	9.42		85682.1	156609	576185	834235	841658	931056	1.36529e+06	790596	1.80241e+06	519471
IsMasterProtein	Q6PDZ2	TATA box-binding protein-associated factor RNA polymerase I subunit C OS=Mus musculus OX=10090 GN=Taf1c PE=1 SV=1	1	1	1	1	836	92	9.04	727164	846708	468478	402812		445306	441754	1.03335e+06	657427	296935		576424
IsMasterProtein	Q91WA1	TIMELESS-interacting protein OS=Mus musculus OX=10090 GN=Tipin PE=1 SV=2	6	2	5	2	278	31.5	4.82	162904	128828	112641	503970	1.34943e+06	674733	1.46169e+06	835200	417406	533525	2.39733e+06	1.06632e+06
IsMasterProtein	P61965	WD repeat-containing protein 5 OS=Mus musculus OX=10090 GN=Wdr5 PE=1 SV=1	24	7	40	7	334	36.6	8.27	964461	799939	318538	680090	148174	5.67335e+06	4.25776e+06	4.39396e+06	1.00068e+07	8.57803e+06	46591.3	1.15038e+07
IsMasterProtein	Q8CHW4	Translation initiation factor eIF-2B subunit epsilon OS=Mus musculus OX=10090 GN=Eif2b5 PE=1 SV=1	3	2	2	2	717	80	5.07	198431		131189	326998	480275		308319	401403	572834		82532.3	349261
IsMasterProtein	P62315	Small nuclear ribonucleoprotein Sm D1 OS=Mus musculus OX=10090 GN=Snrpd1 PE=1 SV=1	28	3	8	3	119	13.3	11.56	482443	527699	374888	144667		5.26239e+06	1.53973e+06	3.39109e+06	9.24892e+06	5.74302e+06		8.50705e+06
IsMasterProtein	Q8R1M0	Abasic site processing protein HMCES OS=Mus musculus OX=10090 GN=Hmces PE=1 SV=1	3	1	2	1	353	40.1	8.57				165363	263669		150569	315757
IsMasterProtein	P62774	Myotrophin OS=Mus musculus OX=10090 GN=Mtpn PE=1 SV=2	22	2	14	2	118	12.9	5.52	250394	263722	196217	1.01213e+06	1.67925e+06	1.00241e+06	1743507	1.37007e+06	1.37076e+06	1.64427e+06	911669	2.46967e+06
IsMasterProtein	Q8CFA2	Aminomethyltransferase, mitochondrial OS=Mus musculus OX=10090 GN=Amt PE=1 SV=1	10	4	19	4	403	44	8.7	872373	906159	701524	1.21288e+06	1.30156e+06	1.9567e+06	1.26437e+06	1.2278e+06	1.39132e+06	1.42131e+06	1.63872e+06	2.49152e+06
IsMasterProtein	P59997	Lysine-specific demethylase 2A OS=Mus musculus OX=10090 GN=Kdm2a PE=1 SV=2	6	6	23	6	1161	132.6	7.44	378754	231888	479240	708841	790073	2.109e+06	1.63862e+06	2.43762e+06	2.82707e+06	1.11841e+06	638516	2.70923e+06
IsMasterProtein	P08553	Neurofilament medium polypeptide OS=Mus musculus OX=10090 GN=Nefm PE=1 SV=4	2	2	4	1	848	95.9	4.77							330816	180572	590091	139382	225686	316111
IsMasterProtein	P70206	Plexin-A1 OS=Mus musculus OX=10090 GN=Plxna1 PE=1 SV=1	1	2	8	2	1894	211	6.9	153527	134060	114294	249054		815683	1.2094e+06	1.0557e+06	2.5337e+06	1463547		2.09604e+06
IsMasterProtein	Q3TDD9	Protein phosphatase 1 regulatory subunit 21 OS=Mus musculus OX=10090 GN=Ppp1r21 PE=1 SV=2	1	1	1	1	780	88.3	6.9	164534	102362	87338.1		137939	90656.8		115552
IsMasterProtein	Q3UNN8	Inactive phospholipase D5 OS=Mus musculus OX=10090 GN=Pld5 PE=2 SV=1	2	1	1	1	536	61	8.72
IsMasterProtein	P58501	PAX3- and PAX7-binding protein 1 OS=Mus musculus OX=10090 GN=Paxbp1 PE=1 SV=3	4	4	7	4	919	104.8	5.67				362657	632961	316356	627798	531104		454074	88876	11734
IsMasterProtein	Q7M6Y6	Maestro heat-like repeat-containing protein family member 2B OS=Mus musculus OX=10090 GN=Mroh2b PE=1 SV=2	0	1	1	1	1581	180.4	6.61
IsMasterProtein	Q8BNU0	Armadillo repeat-containing protein 6 OS=Mus musculus OX=10090 GN=Armc6 PE=1 SV=1	2	1	1	1	468	50.7	6				243233	694945	448815	305284	515741	338300		314580	546313
IsMasterProtein	Q9EP71	Ankycorbin OS=Mus musculus OX=10090 GN=Rai14 PE=1 SV=1	1	1	4	1	979	108.8	6.27	99297	168525	92965.6	146892	202153	186797	177024		66365.1	164733	89402.1
IsMasterProtein	Q08501	Prolactin receptor OS=Mus musculus OX=10090 GN=Prlr PE=1 SV=1	1	1	1	1	608	68.2	5.14
IsMasterProtein	Q8VDP4	Cell cycle and apoptosis regulator protein 2 OS=Mus musculus OX=10090 GN=Ccar2 PE=1 SV=2	11	9	22	9	922	102.9	5.25	96527.6			1.88157e+06	2.61323e+06	1.77821e+06	2.8319e+06	2.99302e+06	1.01308e+06	2.93434e+06	585117	1989316
IsMasterProtein	Q64674	Spermidine synthase OS=Mus musculus OX=10090 GN=Srm PE=1 SV=1	19	5	10	5	302	34	5.5	93663.8		200397	145817	157695	841741	97099.1	282102	823749	1.40144e+06	61435.9	2.42354e+06
IsMasterProtein	Q62376	U1 small nuclear ribonucleoprotein 70 kDa OS=Mus musculus OX=10090 GN=Snrnp70 PE=1 SV=2	24	12	71	12	448	52	9.94	2.2483e+06	2.2019e+06	1.41902e+06	1.3577e+07	1.65453e+07	1.7362e+07	3.16346e+07	32938481	3.29464e+07	31554391	7.15051e+06	4.45089e+07
IsMasterProtein	Q7M6Z4	Kinesin-like protein KIF27 OS=Mus musculus OX=10090 GN=Kif27 PE=1 SV=1	1	3	7	2	1394	158.9	7.14	143542	126515	102943			216659	137890	288592	428638	323990
IsMasterProtein	P62317	Small nuclear ribonucleoprotein Sm D2 OS=Mus musculus OX=10090 GN=Snrpd2 PE=1 SV=1	58	8	32	8	118	13.5	9.91	2.25196e+06	1.8451e+06	1.42831e+06	1.89805e+07	1.8675e+07	1.94349e+07	2.25829e+07	2.45294e+07	3.30479e+07	2.30688e+07	4.00188e+06	2.27406e+07
IsMasterProtein	Q91W45	Polyadenylate-binding protein-interacting protein 2B OS=Mus musculus OX=10090 GN=Paip2b PE=1 SV=2	7	1	1	1	136	15.5	4.32
IsMasterProtein	Q80SY5	Pre-mRNA-splicing factor 38B OS=Mus musculus OX=10090 GN=Prpf38b PE=1 SV=1	3	2	3	2	542	63.7	10.54							377698		274304	721706
IsMasterProtein	Q4FZF3	Probable ATP-dependent RNA helicase DDX49 OS=Mus musculus OX=10090 GN=Ddx49 PE=2 SV=1	3	1	8	1	480	54.1	8.78				204403	420946		350314	456459	505381	336511		607478
IsMasterProtein	A2ALV5	Protein shortage in chiasmata 1 ortholog OS=Mus musculus OX=10090 GN=Shoc1 PE=2 SV=1	1	1	1	1	1481	168	5.91
IsMasterProtein	P62301	40S ribosomal protein S13 OS=Mus musculus OX=10090 GN=Rps13 PE=1 SV=2	56	9	55	9	151	17.2	10.54	1.05171e+07	9.39207e+06	7621352	1.51247e+07	1.65375e+07	3.4904e+07	3.30844e+07	3.1617e+07	7.86857e+07	5.12238e+07	1.28539e+07	8.96496e+07
IsMasterProtein	Q9QY76	Vesicle-associated membrane protein-associated protein B OS=Mus musculus OX=10090 GN=Vapb PE=1 SV=3	9	2	9	1	243	26.9	7.78
IsMasterProtein	Q8VCD5	Mediator of RNA polymerase II transcription subunit 17 OS=Mus musculus OX=10090 GN=Med17 PE=1 SV=1	3	2	2	2	649	72.4	7.3				114248		193271	180067	239893		291096		401670
IsMasterProtein	Q8CHT1	Ephexin-1 OS=Mus musculus OX=10090 GN=Ngef PE=1 SV=1	1	1	1	1	710	82.1	5.99				216760			534136	894250	1.11688e+06			1479930
IsMasterProtein	Q9CUN6	E3 ubiquitin-protein ligase SMURF1 OS=Mus musculus OX=10090 GN=Smurf1 PE=1 SV=2	1	1	1	1	731	83.3	7.27
IsMasterProtein	Q80YR9	RNA-binding protein 12B-A OS=Mus musculus OX=10090 GN=Rbm12b1 PE=1 SV=2	6	5	14	5	836	96.5	8.07	133412	145086		866666	985311	295849	1174642	1.28036e+06	1.39002e+06	2.2459e+06	801585	967471
IsMasterProtein	F6ZDS4	Nucleoprotein TPR OS=Mus musculus OX=10090 GN=Tpr PE=1 SV=1	24	58	241	57	2431	273.8	5.03	3.06894e+06	2.79209e+06	2.04258e+06	1.99452e+07	3.00488e+07	2.67074e+07	3.19668e+07	3.38411e+07	3.85381e+07	4.01248e+07	1.25686e+07	5.46205e+07
IsMasterProtein	Q60932	Voltage-dependent anion-selective channel protein 1 OS=Mus musculus OX=10090 GN=Vdac1 PE=1 SV=3	25	6	29	6	296	32.3	8.43	1.10494e+06	1.037e+06	635120	1.92917e+06	1.2636e+06	3.8647e+06	1798927	3.76473e+06	2.94558e+06	4.10964e+06	124822	7383695
IsMasterProtein	O70318	Band 4.1-like protein 2 OS=Mus musculus OX=10090 GN=Epb41l2 PE=1 SV=2	2	2	2	2	988	109.9	5.43	144134	150626	63757.3	92093.1	159944		105416
IsMasterProtein	Q9DCZ4	MICOS complex subunit Mic26 OS=Mus musculus OX=10090 GN=Apoo PE=1 SV=2	3	1	1	1	198	22.6	9.25	60535.2			94228.2	263957	203536	114346	130016	55353.8
IsMasterProtein	Q8CI78	Required for meiotic nuclear division protein 1 homolog OS=Mus musculus OX=10090 GN=Rmnd1 PE=1 SV=1	2	1	2	1	450	51.8	7.99					75988.5					110104	42269.8	182886
IsMasterProtein	Q6P5U8	Coiled-coil domain-containing protein 148 OS=Mus musculus OX=10090 GN=Ccdc148 PE=2 SV=1	2	1	1	1	527	63.4	6.62							151130	244440		426276		192080
IsMasterProtein	Q9JIB4	General transcription factor IIH subunit 2 OS=Mus musculus OX=10090 GN=Gtf2h2 PE=1 SV=1	2	1	4	1	396	44.7	6.83					402892	231585		128986	256849		84265.8
IsMasterProtein	Q8C3X4	Translation factor Guf1, mitochondrial OS=Mus musculus OX=10090 GN=Guf1 PE=1 SV=1	1	1	1	1	651	72.4	8.76
IsMasterProtein	Q8R2Q4	Ribosome-releasing factor 2, mitochondrial OS=Mus musculus OX=10090 GN=Gfm2 PE=1 SV=2	2	2	4	2	779	86.1	6.43	534647	411148	282447	264167	302713	50370.6			340045			229298
IsMasterProtein	P67871	Casein kinase II subunit beta OS=Mus musculus OX=10090 GN=Csnk2b PE=1 SV=1	14	3	10	3	215	24.9	5.55	802587	529972	324474	439378	413619	3.64669e+06	1951661	2.63367e+06	3.25795e+06	5.06502e+06	228245	4.86261e+06
IsMasterProtein	Q99M31	Heat shock 70 kDa protein 14 OS=Mus musculus OX=10090 GN=Hspa14 PE=1 SV=2	9	5	7	5	509	54.6	5.92	125252	180546	105521	280266	1.25676e+06	906802	1.22732e+06	2.31399e+06	1.33131e+06	874752	286740	5.56207e+06
IsMasterProtein	Q5DTN8	Janus kinase and microtubule-interacting protein 3 OS=Mus musculus OX=10090 GN=Jakmip3 PE=1 SV=2	1	1	1	1	844	98.7	5.74	358206		146407	740294	657727	741945	1.03989e+06	646225	1.02125e+06	1425080	248253	2.11192e+06
IsMasterProtein	Q920Q8	Influenza virus NS1A-binding protein homolog OS=Mus musculus OX=10090 GN=Ivns1abp PE=1 SV=2	2	1	2	1	642	71.5	5.47
IsMasterProtein	P67778	Prohibitin OS=Mus musculus OX=10090 GN=Phb PE=1 SV=1	56	13	89	13	272	29.8	5.76	2.3424e+07	2.19624e+07	1.48144e+07	1.16906e+07	1.51262e+07	2.82263e+07	1.17947e+07	1.31038e+07	1.53219e+07	1.66932e+07	3.53484e+06	2.50548e+07
IsMasterProtein	Q8R2S9	Actin-related protein 8 OS=Mus musculus OX=10090 GN=Actr8 PE=2 SV=1	4	3	6	3	624	70.5	7.77				337084	236892	245469	244011	361264	305982	254582	227116	249913
IsMasterProtein	Q9D1D1	Tetraspanin-11 OS=Mus musculus OX=10090 GN=Tspan11 PE=2 SV=1	2	1	3	1	253	28.1	7.36
IsMasterProtein	O35253	Mothers against decapentaplegic homolog 7 OS=Mus musculus OX=10090 GN=Smad7 PE=1 SV=1	4	1	25	1	426	46.4	8.34	4.17932e+07	3.26041e+07	2.81385e+07	1.10272e+06		991566	566131	1.17038e+06	928104	369225
IsMasterProtein	Q922L6	Negative elongation factor D OS=Mus musculus OX=10090 GN=Nelfcd PE=1 SV=2	2	1	2	1	591	66.2	5.16
IsMasterProtein	P63037	DnaJ homolog subfamily A member 1 OS=Mus musculus OX=10090 GN=Dnaja1 PE=1 SV=1	13	5	26	5	397	44.8	7.08	2.82227e+06	2508859	1.94075e+06	1.59285e+06	1.67324e+06	3.1281e+06	4.94799e+06	4.68217e+06	1.1154e+07	1.10144e+07	1.45957e+06	1.34281e+07
IsMasterProtein	Q9WUR9	Adenylate kinase 4, mitochondrial OS=Mus musculus OX=10090 GN=Ak4 PE=1 SV=1	17	4	16	4	223	25	7.53	2.71807e+06	2.82754e+06	1.6352e+06	1.2201e+06	4.83067e+06	2.30549e+06	2.0001e+06	1.74261e+06	1.25136e+06	1.38065e+06	440151	1.84679e+06
IsMasterProtein	P62984	Ubiquitin-60S ribosomal protein L40 OS=Mus musculus OX=10090 GN=Uba52 PE=1 SV=2	43	7	189	7	128	14.7	9.83	3.52767e+07	2.91904e+07	2.16959e+07	1.76351e+08	3.14463e+08	2.7261e+08	5.4136e+08	6.4667e+08	7.53543e+08	5.62179e+08	2.07811e+08	1.01082e+09
IsMasterProtein	Q3TYS2	Cytochrome b-245 chaperone 1 OS=Mus musculus OX=10090 GN=Cybc1 PE=1 SV=2	5	1	1	1	187	20.9	8.59	183715	236613	156539			727985	250243	418424	425313	565776		1.18821e+06
IsMasterProtein	A2A432	Cullin-4B OS=Mus musculus OX=10090 GN=Cul4b PE=1 SV=1	27	26	146	18	970	110.6	8.37	4.01482e+06	3.18004e+06	2.72414e+06	1.71755e+07	1.85024e+07	2.15895e+07	2.21029e+07	2.92807e+07	3.45024e+07	3.29868e+07	9.25173e+06	4.6029e+07
IsMasterProtein	Q3UZA1	CapZ-interacting protein OS=Mus musculus OX=10090 GN=Rcsd1 PE=1 SV=1	2	1	4	1	412	44.1	5.16				4.0174e+06			1.18146e+06		1.1716e+06	5354466
IsMasterProtein	Q9R187	Tumor necrosis factor receptor superfamily member EDAR OS=Mus musculus OX=10090 GN=Edar PE=1 SV=1	3	1	1	1	448	48.4	5.43			125049				331147		558140			975741
IsMasterProtein	Q9QXX4	Calcium-binding mitochondrial carrier protein Aralar2 OS=Mus musculus OX=10090 GN=Slc25a13 PE=1 SV=1	12	8	13	6	676	74.4	8.6	1004450	995776	658880	146524	61033.6	1.25761e+06	190810	152253	611689	208588		565373
IsMasterProtein	E9Q8I9	Protein furry homolog OS=Mus musculus OX=10090 GN=Fry PE=1 SV=1	0	1	1	1	3020	338.9	6.01
IsMasterProtein	P11260	LINE-1 retrotransposable element ORF1 protein OS=Mus musculus OX=10090 GN=Lire1 PE=1 SV=2	59	20	150	19	357	41.2	9.48	1.64947e+07	1.72129e+07	1.27037e+07	1.43404e+07	1.46388e+07	2.37586e+07	5.44961e+07	5.89292e+07	6.78528e+07	1.47802e+08	4.36602e+07	1.54205e+08
IsMasterProtein	P15247	Interleukin-9 OS=Mus musculus OX=10090 GN=Il9 PE=1 SV=1	5	1	1	1	144	16.1	8.63	409829	453137	187485			611571	334548	773039	2.28107e+06	975808		3.72335e+06
IsMasterProtein	Q61543	Golgi apparatus protein 1 OS=Mus musculus OX=10090 GN=Glg1 PE=1 SV=1	1	2	2	2	1175	133.6	6.84	85558.2		50440.2		194779
IsMasterProtein	P48540	Glial cell line-derived neurotrophic factor OS=Mus musculus OX=10090 GN=Gdnf PE=1 SV=1	3	1	1	1	211	23.6	8.76
IsMasterProtein	Q9D0R2	Threonine--tRNA ligase 1, cytoplasmic OS=Mus musculus OX=10090 GN=Tars1 PE=1 SV=2	8	6	9	6	722	83.3	7.36	315397	304359	231322			536367	464059		550369	394394		542204
IsMasterProtein	Q99K43	Protein regulator of cytokinesis 1 OS=Mus musculus OX=10090 GN=Prc1 PE=1 SV=2	6	4	6	4	603	70.2	7.58			105665	877579		545046	810393	1.00357e+06	1.13146e+06	2.0462e+06		1.44843e+06
IsMasterProtein	Q91V41	Ras-related protein Rab-14 OS=Mus musculus OX=10090 GN=Rab14 PE=1 SV=3	4	1	2	1	215	23.9	6.21	171947	123271	116726	541850	348994					190295	154341
IsMasterProtein	P70700	DNA-directed RNA polymerase I subunit RPA2 OS=Mus musculus OX=10090 GN=Polr1b PE=1 SV=2	3	5	15	4	1135	128.1	7.58	262888	236164	199956	453829	614073	306585	899117	1.04679e+06	940259	871303	199201	1.49544e+06
IsMasterProtein	P60521	Gamma-aminobutyric acid receptor-associated protein-like 2 OS=Mus musculus OX=10090 GN=Gabarapl2 PE=1 SV=1	16	2	8	2	117	13.7	8.1	141025	218007		173613		263133	395785	215672	2.40683e+06	714186		1.13405e+06
IsMasterProtein	O89090	Transcription factor Sp1 OS=Mus musculus OX=10090 GN=Sp1 PE=1 SV=2	4	1	1	1	784	80.7	7.34
IsMasterProtein	Q5XJE5	RNA polymerase-associated protein LEO1 OS=Mus musculus OX=10090 GN=Leo1 PE=1 SV=2	4	2	5	2	667	75.6	4.46			76157.9	151366		827321	329178	772039	1.26243e+06	1.79472e+06		2.03441e+06
IsMasterProtein	P62918	60S ribosomal protein L8 OS=Mus musculus OX=10090 GN=Rpl8 PE=1 SV=2	17	5	45	5	257	28	11.03	5.31682e+06	1.00803e+07	8.09166e+06	1.99272e+07	2.22963e+07	1.91843e+07	4.19321e+07	3.05573e+07	49992386	4.21351e+07	5.08337e+06	34774410
IsMasterProtein	Q8C419	Probable G-protein coupled receptor 158 OS=Mus musculus OX=10090 GN=Gpr158 PE=1 SV=2	1	1	1	1	1200	134.3	8.09
IsMasterProtein	Q9D7W5	Mediator of RNA polymerase II transcription subunit 8 OS=Mus musculus OX=10090 GN=Med8 PE=1 SV=1	5	2	2	2	268	29.2	6.95						99734.4				363870
IsMasterProtein	P49312	Heterogeneous nuclear ribonucleoprotein A1 OS=Mus musculus OX=10090 GN=Hnrnpa1 PE=1 SV=2	38	13	151	9	320	34.2	9.23	1.03366e+07	7.36075e+06	4.46376e+06	1.84758e+07	6.7957e+06	2.78089e+07	3.82983e+07	7.39325e+07	1.28034e+08	7.15571e+07	1.99588e+06	1.08693e+08
IsMasterProtein	Q04736	Tyrosine-protein kinase Yes OS=Mus musculus OX=10090 GN=Yes1 PE=1 SV=3	3	2	2	1	541	60.6	6.64
IsMasterProtein	Q8CGK3	Lon protease homolog, mitochondrial OS=Mus musculus OX=10090 GN=Lonp1 PE=1 SV=2	9	8	28	8	949	105.8	6.57	2.33531e+06	2.31831e+06	1.63854e+06	1.48317e+06	1.53988e+06	2.8646e+06	416241	734319		1.09092e+06	180332	1.0152e+06
IsMasterProtein	P62242	40S ribosomal protein S8 OS=Mus musculus OX=10090 GN=Rps8 PE=1 SV=2	45	10	99	10	208	24.2	10.32	1.38913e+07	1.30905e+07	8.44166e+06	3.62645e+07	3.87128e+07	5.97837e+07	6.54672e+07	6.63716e+07	1.15621e+08	9.0784e+07	1.80941e+07	1.27432e+08
IsMasterProtein	Q02395	Metal-response element-binding transcription factor 2 OS=Mus musculus OX=10090 GN=Mtf2 PE=1 SV=2	24	15	60	15	593	66.9	8.68	760461	571739	325487	1.21121e+07	1.14652e+07	1.2429e+07	1.40611e+07	1.38981e+07	1.57958e+07	1.337e+07	3.50641e+06	3.09081e+07
IsMasterProtein	Q61188	Histone-lysine N-methyltransferase EZH2 OS=Mus musculus OX=10090 GN=Ezh2 PE=1 SV=2	9	8	24	8	746	85.2	6.89	965427	911149	613802	7.60676e+06	8.56546e+06	4.77056e+06	7.25801e+06	9.46654e+06	9.71195e+06	1.04977e+07	5.30142e+06	1.44916e+07
IsMasterProtein	Q9D8Y8	Inhibitor of growth protein 5 OS=Mus musculus OX=10090 GN=Ing5 PE=1 SV=1	20	5	13	3	240	27.8	7.64	245760	345129	154170	290557	826171	1.82395e+06	610751	326321	5.41159e+06	5.81238e+06	729495
IsMasterProtein	O88544	COP9 signalosome complex subunit 4 OS=Mus musculus OX=10090 GN=Cops4 PE=1 SV=1	13	5	19	5	406	46.3	5.83	498399	495498	324591	689071	953912	768631	1.62828e+06	2.46947e+06	772655	1.98184e+06	170784	1.82219e+06
IsMasterProtein	Q922E6	FAST kinase domain-containing protein 2, mitochondrial OS=Mus musculus OX=10090 GN=Fastkd2 PE=2 SV=2	1	1	1	1	689	78.9	8.9			142460			547780			796751		60818.5
IsMasterProtein	Q921J4	Ubiquitin-conjugating enzyme E2 S OS=Mus musculus OX=10090 GN=Ube2s PE=1 SV=1	6	1	1	1	223	24.2	7.91
IsMasterProtein	Q7TPQ3	E3 ubiquitin-protein ligase SHPRH OS=Mus musculus OX=10090 GN=Shprh PE=1 SV=1	1	1	1	1	1674	191.4	7.46
IsMasterProtein	Q9CYA6	Zinc finger CCHC domain-containing protein 8 OS=Mus musculus OX=10090 GN=Zcchc8 PE=1 SV=3	1	1	1	1	709	78	4.73
IsMasterProtein	O35709	Ectoderm-neural cortex protein 1 OS=Mus musculus OX=10090 GN=Enc1 PE=2 SV=2	1	1	1	1	589	66.1	6.81						3.91937e+06		3723901		3.34905e+06
IsMasterProtein	Q8R5H1	Ubiquitin carboxyl-terminal hydrolase 15 OS=Mus musculus OX=10090 GN=Usp15 PE=1 SV=1	1	1	1	1	981	112.3	5.17				115718	123282						75022.8
IsMasterProtein	Q9CWN7	CCR4-NOT transcription complex subunit 11 OS=Mus musculus OX=10090 GN=Cnot11 PE=1 SV=1	2	1	1	1	505	54.9	6.55	173488	134116	99822.9	313443	565045			142505			107029
IsMasterProtein	Q9CWZ3	RNA-binding protein 8A OS=Mus musculus OX=10090 GN=Rbm8a PE=1 SV=4	43	6	29	6	174	19.9	5.72	415081	433772	212952	2.20635e+06	2.5191e+06	4.28784e+06	4.51603e+06	4.17257e+06	6.45149e+06	5.38663e+06	291882	6.37448e+06
IsMasterProtein	Q9JLV1	BAG family molecular chaperone regulator 3 OS=Mus musculus OX=10090 GN=Bag3 PE=1 SV=2	6	3	5	3	577	61.8	7.27
IsMasterProtein	Q60864	Stress-induced-phosphoprotein 1 OS=Mus musculus OX=10090 GN=Stip1 PE=1 SV=1	34	19	67	19	543	62.5	6.8	6.59996e+06	6.51119e+06	4.52734e+06	8.24877e+06	1.11938e+07	1.23127e+07	1.34489e+07	1.56389e+07	1.40578e+07	2.08216e+07	4.86811e+06	2.58083e+07
IsMasterProtein	O35286	Pre-mRNA-splicing factor ATP-dependent RNA helicase DHX15 OS=Mus musculus OX=10090 GN=Dhx15 PE=1 SV=2	26	21	117	20	795	90.9	7.46	2.7063e+06	4.10887e+06	1.7588e+06	1.03162e+07	8.47367e+06	1.57805e+07	1.59067e+07	1.50553e+07	2.38873e+07	1.93498e+07	3.20263e+06	3.09177e+07
IsMasterProtein	Q8CII2	Cell division cycle protein 123 homolog OS=Mus musculus OX=10090 GN=Cdc123 PE=1 SV=2	5	1	1	1	336	38.8	4.67
IsMasterProtein	Q66JT0	Wee1-like protein kinase 2 OS=Mus musculus OX=10090 GN=Wee2 PE=1 SV=2	2	1	1	1	555	62.3	7.01			96920.7	201034				278272
IsMasterProtein	P26187	Methylated-DNA--protein-cysteine methyltransferase OS=Mus musculus OX=10090 GN=Mgmt PE=1 SV=3	11	2	4	2	211	22.4	7.85
IsMasterProtein	Q8BTI8	Serine/arginine repetitive matrix protein 2 OS=Mus musculus OX=10090 GN=Srrm2 PE=1 SV=3	9	19	57	19	2703	294.7	12.03	189723	95947.6	129714	3.61636e+06	3.08865e+06	3.20611e+06	8.53302e+06	6.67752e+06	9.91946e+06	9.76469e+06	1.24393e+06	1.3098e+07
IsMasterProtein	Q9Z1M8	Protein Red OS=Mus musculus OX=10090 GN=Ik PE=1 SV=2	20	12	46	12	557	65.6	6.64	1.11444e+06	862661	486100	4.23001e+06	6.30457e+06	4.33018e+06	5.30523e+06	4.27235e+06	4.70869e+06	7.06488e+06	3.1569e+06	5.75231e+06
IsMasterProtein	P84091	AP-2 complex subunit mu OS=Mus musculus OX=10090 GN=Ap2m1 PE=1 SV=1	7	4	11	4	435	49.6	9.54	12528785	938422	9.66582e+06	2.0311e+06	3.07227e+06	3.16701e+06	1.83033e+07	2.21777e+06	2.50533e+06	2.96639e+07	883652	3.234e+06
IsMasterProtein	Q63850	Nuclear pore glycoprotein p62 OS=Mus musculus OX=10090 GN=Nup62 PE=1 SV=2	11	5	26	5	526	53.2	5.31	648483	471849	336318	1.5388e+06	1.51699e+06	1.98265e+06	3.20627e+06	2.90465e+06	4.8914e+06	2.768e+06	369869	3.2453e+06
IsMasterProtein	P27612	Phospholipase A-2-activating protein OS=Mus musculus OX=10090 GN=Plaa PE=1 SV=4	26	17	62	17	794	87.2	6.14	1.79401e+06	1.80221e+06	1.45859e+06	4.74995e+06	4.57993e+06	5.67342e+06	6.41447e+06	6.41772e+06	7.69234e+06	7.38632e+06	1.73927e+06	9862149
IsMasterProtein	Q00PI9	Heterogeneous nuclear ribonucleoprotein U-like protein 2 OS=Mus musculus OX=10090 GN=Hnrnpul2 PE=1 SV=2	28	20	106	20	745	84.9	4.89	2.50594e+06	2.6688e+06	1.52399e+06	1.71867e+07	2.73744e+07	2.70434e+07	3.04377e+07	3.69332e+07	4.53353e+07	4.00516e+07	1.27951e+07	5.292e+07
IsMasterProtein	P30275	Creatine kinase U-type, mitochondrial OS=Mus musculus OX=10090 GN=Ckmt1 PE=1 SV=1	5	3	14	2	418	47	8.16	46189863	56314980	4.45719e+07	30263833	3.91976e+06	5.55834e+07	17936414	3.96786e+07	36051104	24605092	1.92051e+06	39219392
IsMasterProtein	O88844	Isocitrate dehydrogenase [NADP] cytoplasmic OS=Mus musculus OX=10090 GN=Idh1 PE=1 SV=2	23	9	21	8	414	46.6	7.17	548518	771175	336104	1.89831e+06	2.54433e+06	4.27257e+06	2.13043e+06	3.48404e+06	705274	1.70041e+06	569471	3.57217e+06
IsMasterProtein	P63005	Platelet-activating factor acetylhydrolase IB subunit alpha OS=Mus musculus OX=10090 GN=Pafah1b1 PE=1 SV=2	6	2	2	2	410	46.6	7.37				194114		184895	178291	275242
IsMasterProtein	Q62241	U1 small nuclear ribonucleoprotein C OS=Mus musculus OX=10090 GN=Snrpc PE=1 SV=1	13	2	23	2	159	17.4	9.67	670354	551688	485332	5.49766e+06	7.17369e+06	4.24807e+06	5.5336e+06	7.10522e+06	4.42993e+06	7.99398e+06	4.14505e+06	7.20234e+06
IsMasterProtein	Q8BN59	La-related protein 6 OS=Mus musculus OX=10090 GN=Larp6 PE=1 SV=1	1	1	2	1	492	54.8	7.9					421290	480398	808896			728546	220064	1.00543e+06
IsMasterProtein	Q9D2L9	Protein FAM111A OS=Mus musculus OX=10090 GN=Fam111a PE=2 SV=1	2	1	9	1	613	69.9	8.44				425669	404235	196822	168033	177298	234892	245000		442125
IsMasterProtein	Q7TN31	Angiogenic factor with G patch and FHA domains 1 OS=Mus musculus OX=10090 GN=Aggf1 PE=2 SV=1	1	1	2	1	711	79.4	5.22					153931				109582
IsMasterProtein	Q9D4C1	Lamin tail domain-containing protein 1 OS=Mus musculus OX=10090 GN=Lmntd1 PE=2 SV=1	3	1	1	1	413	45.9	6.61
IsMasterProtein	P10126	Elongation factor 1-alpha 1 OS=Mus musculus OX=10090 GN=Eef1a1 PE=1 SV=3	28	14	176	14	462	50.1	9.01	1.55406e+08	1.6116e+08	1.24884e+08	1.69052e+08	1.87924e+08	3.5505e+08	2.96378e+08	3.90123e+08	5.50709e+08	3.85496e+08	8.47873e+07	6.06123e+08
IsMasterProtein	Q6P6I6	DNA-directed RNA polymerase II subunit GRINL1A OS=Mus musculus OX=10090 GN=Polr2m PE=2 SV=2	2	1	1	1	366	41.2	6.55		47460.2		124017		134874	160607
IsMasterProtein	Q80WP8	Acidic amino acid decarboxylase GADL1 OS=Mus musculus OX=10090 GN=Gadl1 PE=1 SV=3	2	1	1	1	550	62.5	6.96
IsMasterProtein	P17095	High mobility group protein HMG-I/HMG-Y OS=Mus musculus OX=10090 GN=Hmga1 PE=1 SV=4	31	4	60	4	107	11.6	10.32				2.41257e+07	3.06492e+07	2.62082e+07	8.6884e+07	5.44582e+07	67071952	4.25426e+07	6.88925e+07	1.10282e+08
IsMasterProtein	Q9D084	Centromere protein S OS=Mus musculus OX=10090 GN=Cenps PE=2 SV=1	7	1	2	1	142	16.3	6.35				232424	173253	361600	374289	484080	393584	278048
IsMasterProtein	A2AMT1	Filensin OS=Mus musculus OX=10090 GN=Bfsp1 PE=1 SV=1	3	2	2	2	669	73.6	5.95						956484	389482	937980	11198134	6.47194e+06		345869
IsMasterProtein	Q571I9	Aldehyde dehydrogenase family 16 member A1 OS=Mus musculus OX=10090 GN=Aldh16a1 PE=1 SV=2	2	2	8	2	802	84.7	6.32	133324	102462	110834	228925	482676	370936	246219	202604	233387		178324
IsMasterProtein	P52843	Bile salt sulfotransferase 1 OS=Mus musculus OX=10090 GN=Sult2a1 PE=1 SV=1	2	1	3	1	285	33.2	7.91	728009	578270	466406			1.47333e+06		251973	1.63337e+06	469454		1.59596e+06
IsMasterProtein	Q5SW75	Protein phosphatase Slingshot homolog 2 OS=Mus musculus OX=10090 GN=Ssh2 PE=1 SV=2	1	1	1	1	1423	158.1	5.67
IsMasterProtein	Q8K387	Ubiquitin carboxyl-terminal hydrolase 45 OS=Mus musculus OX=10090 GN=Usp45 PE=1 SV=1	1	1	1	1	813	90.3	8.12
IsMasterProtein	Q8K2T8	RNA polymerase II-associated factor 1 homolog OS=Mus musculus OX=10090 GN=Paf1 PE=1 SV=1	21	10	42	10	535	60.5	4.65	140188	60817.1	35538.6	3.0553e+06	1.48275e+06	2.53966e+06	3.88003e+06	4.67565e+06	3.73657e+06	4.28225e+06	461478	3.81901e+06
IsMasterProtein	Q9D3V5	Fibrous sheath-interacting protein 1 OS=Mus musculus OX=10090 GN=Fsip1 PE=1 SV=1	1	1	1	1	435	48.9	4.96
IsMasterProtein	Q8R2R6	Mitochondrial ribosome-associated GTPase 1 OS=Mus musculus OX=10090 GN=Mtg1 PE=1 SV=2	5	2	2	2	326	36.7	9.28						425803		667334	259652			273818
IsMasterProtein	Q9D7P6	Iron-sulfur cluster assembly enzyme ISCU, mitochondrial OS=Mus musculus OX=10090 GN=Iscu PE=1 SV=1	9	2	3	2	168	18.1	9.29	69901.6	98230.5	43988.5			109214
IsMasterProtein	Q91Y44	Bromodomain testis-specific protein OS=Mus musculus OX=10090 GN=Brdt PE=1 SV=3	2	2	3	1	956	107.2	8.97
IsMasterProtein	O88958	Glucosamine-6-phosphate isomerase 1 OS=Mus musculus OX=10090 GN=Gnpda1 PE=1 SV=3	4	1	1	1	289	32.5	6.6
IsMasterProtein	Q8BPY9	Fidgetin-like protein 1 OS=Mus musculus OX=10090 GN=Fignl1 PE=1 SV=1	1	1	1	1	683	74.8	6.44
IsMasterProtein	Q9WVL3	Solute carrier family 12 member 7 OS=Mus musculus OX=10090 GN=Slc12a7 PE=1 SV=1	1	1	2	1	1083	119.4	6.51	448333	386223	284059	137791		1.07884e+06	469622		1.9703e+06	1.2419e+06		1974029
IsMasterProtein	P51432	1-phosphatidylinositol 4,5-bisphosphate phosphodiesterase beta-3 OS=Mus musculus OX=10090 GN=Plcb3 PE=1 SV=2	0	1	6	1	1234	139.4	5.94	611506	704723	353944	425896	577669	871165	402370	357788	398332	477371		762104
IsMasterProtein	P62305	Small nuclear ribonucleoprotein E OS=Mus musculus OX=10090 GN=Snrpe PE=1 SV=1	12	1	5	1	92	10.8	9.44							272410			1.27857e+06		3517889
IsMasterProtein	Q3THG9	Alanyl-tRNA editing protein Aarsd1 OS=Mus musculus OX=10090 GN=Aarsd1 PE=1 SV=2	2	1	1	1	412	44.9	6.42				148737	172562						41510.9
IsMasterProtein	Q9D842	Aprataxin and PNK-like factor OS=Mus musculus OX=10090 GN=Aplf PE=1 SV=2	2	1	1	1	499	54.9	5.21
IsMasterProtein	P46664	Adenylosuccinate synthetase isozyme 2 OS=Mus musculus OX=10090 GN=Adss2 PE=1 SV=2	10	5	7	5	456	50	6.38	273498	467095	259790	811049	748483	1.23786e+06	1172469	1.88363e+06	1.49189e+06	1.71601e+06	199332	1.47367e+06
IsMasterProtein	Q8BG30	Negative elongation factor A OS=Mus musculus OX=10090 GN=Nelfa PE=1 SV=1	15	5	8	5	530	57.5	9.11				124887			347088		262807	1.81309e+06		5.13724e+06
IsMasterProtein	Q8R1N0	Zinc finger protein 830 OS=Mus musculus OX=10090 GN=Znf830 PE=1 SV=1	4	1	1	1	363	40.6	5.4					301470
IsMasterProtein	Q9JMG2	C1GALT1-specific chaperone 1 OS=Mus musculus OX=10090 GN=C1galt1c1 PE=2 SV=1	2	1	1	1	316	36	6.74
IsMasterProtein	Q8CHD8	Rab11 family-interacting protein 3 OS=Mus musculus OX=10090 GN=Rab11fip3 PE=1 SV=2	1	1	1	1	1047	118.5	4.39
IsMasterProtein	P17679	Erythroid transcription factor OS=Mus musculus OX=10090 GN=Gata1 PE=1 SV=1	4	1	1	1	413	42.6	8.6
IsMasterProtein	Q91WV0	Protein Dr1 OS=Mus musculus OX=10090 GN=Dr1 PE=1 SV=1	15	2	4	2	176	19.4	4.75	149602	188728	209444		145424	341268	515154	519218	414950	822901	168535	941380
IsMasterProtein	Q8CI12	Smoothelin-like protein 2 OS=Mus musculus OX=10090 GN=Smtnl2 PE=1 SV=1	3	1	2	1	456	49.5	8.54	2.46961e+06	3.22889e+06	1.9536e+06	4820007	803595	9441266	9816257	13839441	38946948	20318928		39203064
IsMasterProtein	Q9WTX6	Cullin-1 OS=Mus musculus OX=10090 GN=Cul1 PE=1 SV=1	14	10	13	10	776	89.6	8	1.35676e+06	1.18737e+06	1.08573e+06	3.25851e+06	3.38943e+06	2.06074e+06	3.63127e+06	2.51049e+06	3.20719e+06	4.23962e+06	532344	2.76272e+06
IsMasterProtein	Q80TS3	Adhesion G protein-coupled receptor L3 OS=Mus musculus OX=10090 GN=Adgrl3 PE=1 SV=3	1	1	1	1	1537	171	6.71
IsMasterProtein	Q08024	Core-binding factor subunit beta OS=Mus musculus OX=10090 GN=Cbfb PE=1 SV=1	9	1	1	1	187	22	5.77
IsMasterProtein	Q9JMD1	Scm-like with four MBT domains protein 1 OS=Mus musculus OX=10090 GN=Sfmbt1 PE=1 SV=1	1	1	1	1	863	97.3	6.54
IsMasterProtein	P62313	U6 snRNA-associated Sm-like protein LSm6 OS=Mus musculus OX=10090 GN=Lsm6 PE=1 SV=1	13	1	1	1	80	9.1	9.58						334457	168464		274047	317097		491726
IsMasterProtein	Q924S8	Sprouty-related, EVH1 domain-containing protein 1 OS=Mus musculus OX=10090 GN=Spred1 PE=1 SV=1	4	1	1	1	444	50.6	6.47
IsMasterProtein	Q4KWH5	1-phosphatidylinositol 4,5-bisphosphate phosphodiesterase eta-1 OS=Mus musculus OX=10090 GN=Plch1 PE=2 SV=1	0	1	9	1	1682	187.6	7.33		150619	110107	214242	96516.2	953221	589168	1.54557e+06	1.11375e+06	859271		2.75492e+06
IsMasterProtein	Q4JK59	Methylcytosine dioxygenase TET2 OS=Mus musculus OX=10090 GN=Tet2 PE=1 SV=3	0	1	1	1	1912	212	7.84	717087	563906	477555
IsMasterProtein	P35235	Tyrosine-protein phosphatase non-receptor type 11 OS=Mus musculus OX=10090 GN=Ptpn11 PE=1 SV=2	3	2	2	2	597	68.4	7.3	119308		84768.6		38953.4		170198			175724
IsMasterProtein	CON_P13645	Keratin, type I cytoskeletal 10 OS=Homo sapiens GN=KRT10 PE=1 SV=6	61	35	557	28	584	58.8	5.21	5.87297e+08	5.0015e+08	3.73024e+08	9.49192e+08	3.49542e+08	1.65957e+09	1.26761e+09	3.79339e+09	1.20756e+09	1.20915e+09	2.33718e+08	1.73264e+09
IsMasterProtein	P49717	DNA replication licensing factor MCM4 OS=Mus musculus OX=10090 GN=Mcm4 PE=1 SV=1	39	28	146	28	862	96.7	7.2	9.3337e+06	9.82401e+06	6.16188e+06	1.54796e+07	1.81529e+07	3.4029e+07	4.40565e+07	5.49574e+07	6.73088e+07	6.06827e+07	4.69538e+06	8.52994e+07
IsMasterProtein	P04184	Thymidine kinase, cytosolic OS=Mus musculus OX=10090 GN=Tk1 PE=1 SV=3	4	1	1	1	233	25.8	8.59	58594	67646.3	39991.9			258613	98882.3				41148.8
IsMasterProtein	Q91VJ1	Interferon-inducible protein AIM2 OS=Mus musculus OX=10090 GN=Aim2 PE=1 SV=2	3	1	2	1	354	40.1	8.62
IsMasterProtein	Q9D483	DNA-directed RNA polymerase III subunit RPC3 OS=Mus musculus OX=10090 GN=Polr3c PE=1 SV=1	2	2	3	2	533	60.7	7.58				163001	154728		200706	369663	212529	291480	63356.3	289104
IsMasterProtein	Q62377	U2 small nuclear ribonucleoprotein auxiliary factor 35 kDa subunit-related protein 2 OS=Mus musculus OX=10090 GN=Zrsr2 PE=1 SV=1	2	1	1	1	462	55.3	8.43					121406	381322	109859	139920		298809
IsMasterProtein	Q8CCP0	Nuclear export mediator factor Nemf OS=Mus musculus OX=10090 GN=Nemf PE=1 SV=2	5	5	7	5	1064	121.1	6.8				515013	1.01123e+06	178972	662793	600931	604830	229977	164435
IsMasterProtein	Q9DCD0	6-phosphogluconate dehydrogenase, decarboxylating OS=Mus musculus OX=10090 GN=Pgd PE=1 SV=3	18	8	38	8	483	53.2	7.23	5.12278e+06	5.7286e+06	4.19983e+06	9.83387e+06	1.22092e+07	1.21867e+07	1.29301e+07	1.34359e+07	1.25301e+07	1.35248e+07	6.7835e+06	1.5899e+07
IsMasterProtein	Q6J1H4	Undifferentiated embryonic cell transcription factor 1 OS=Mus musculus OX=10090 GN=Utf1 PE=1 SV=2	19	5	9	5	339	36.4	10.04	120695	127866		1.60664e+06	1.61015e+06	1.41215e+06	2.16323e+06	2.89197e+06	6.54229e+06	2.51401e+06	945377	3.28242e+06
IsMasterProtein	CON_P00761	Trypsin OS=Sus scrofa PE=1 SV=1	29	5	418	4	231	24.4	7.18	5.76951e+09	5.22446e+09	4.21917e+09	4.51204e+09	5.72696e+09	7.27067e+09	4.82706e+09	5.46699e+09	9.76187e+09	7.87026e+09	2.23778e+09	8.19886e+09
IsMasterProtein	Q62158	Zinc finger protein RFP OS=Mus musculus OX=10090 GN=Trim27 PE=1 SV=2	5	2	3	2	513	58.5	6.39
IsMasterProtein	Q91WF7	Polyphosphoinositide phosphatase OS=Mus musculus OX=10090 GN=Fig4 PE=1 SV=1	1	1	1	1	907	103.4	6.98
IsMasterProtein	Q80X82	Symplekin OS=Mus musculus OX=10090 GN=Sympk PE=1 SV=1	8	10	27	10	1284	142.2	6.05		44936.8		1.6333e+06	1.27162e+06	1.73259e+06	2.39568e+06	3417245	4.39301e+06	3.89655e+06	411414	1.83107e+06
IsMasterProtein	Q7TN05	AP-1 complex subunit sigma-3 OS=Mus musculus OX=10090 GN=Ap1s3 PE=1 SV=1	5	1	1	1	154	18.4	6.34
IsMasterProtein	Q8BGD9	Eukaryotic translation initiation factor 4B OS=Mus musculus OX=10090 GN=Eif4b PE=1 SV=1	18	11	41	11	611	68.8	5.67	3.19328e+06	3.36302e+06	2.23865e+06	6.78721e+06	6.85618e+06	1.25278e+07	7.86034e+06	1.43061e+07	2.33294e+07	1.65315e+07	2.67579e+06	4.50437e+06
IsMasterProtein	Q9D0D4	Probable dimethyladenosine transferase OS=Mus musculus OX=10090 GN=Dimt1 PE=2 SV=1	19	6	20	6	313	35.3	9.99	93913.5		61297.2	1.02171e+06	684423	2.5186e+06	1.79022e+06	1.69843e+06	3.75569e+06	2.40399e+06	476019	4.04482e+06
IsMasterProtein	O35490	Betaine--homocysteine S-methyltransferase 1 OS=Mus musculus OX=10090 GN=Bhmt PE=1 SV=1	11	4	19	4	407	45	7.9	736325	623894	379244	1.80737e+06	2.22951e+06	1.58164e+06	2.60766e+06	2.16131e+06	1.9213e+06	1.98417e+06	2.58958e+06	3.60535e+06
IsMasterProtein	Q5DTW2	Scm-like with four MBT domains protein 2 OS=Mus musculus OX=10090 GN=Sfmbt2 PE=1 SV=2	2	2	2	2	938	105.9	8.25		80581.5		278522			290265			905879
IsMasterProtein	Q149L6	DnaJ homolog subfamily B member 14 OS=Mus musculus OX=10090 GN=Dnajb14 PE=2 SV=1	2	1	1	1	379	42.3	8.59				243740	208353					206068	226705	141772
IsMasterProtein	Q62234	Myomesin-1 OS=Mus musculus OX=10090 GN=Myom1 PE=1 SV=2	1	2	2	2	1667	185.3	6.16											751372
IsMasterProtein	P30549	Substance-K receptor OS=Mus musculus OX=10090 GN=Tacr2 PE=2 SV=1	2	1	1	1	384	43.1	8.68
IsMasterProtein	Q61545	RNA-binding protein EWS OS=Mus musculus OX=10090 GN=Ewsr1 PE=1 SV=2	9	4	25	4	655	68.4	9.33	194787	132632	159817	2.8376e+06	2.4922e+06	2.42753e+06	3.54136e+06	3.87883e+06	3.76274e+06	2.94436e+06	65456.4	3.61839e+06
IsMasterProtein	P97450	ATP synthase-coupling factor 6, mitochondrial OS=Mus musculus OX=10090 GN=Atp5pf PE=1 SV=1	9	1	4	1	108	12.5	9.36	114671	123322	111240	159255		185149	97090				77065.7
IsMasterProtein	Q99JB2	Stomatin-like protein 2, mitochondrial OS=Mus musculus OX=10090 GN=Stoml2 PE=1 SV=1	25	7	39	7	353	38.4	8.87	3.30995e+06	3.38097e+06	2.53424e+06	2.22634e+06	3.01661e+06	3.23229e+06	1.65143e+06	2.16884e+06	1.12808e+06	2.01732e+06	665429	1.95156e+06
IsMasterProtein	Q6PGB8	Probable global transcription activator SNF2L1 OS=Mus musculus OX=10090 GN=Smarca1 PE=1 SV=1	10	14	52	1	1046	121.6	8.27									4.2504e+06	4.18902e+06		6.08004e+06
IsMasterProtein	P48432	Transcription factor SOX-2 OS=Mus musculus OX=10090 GN=Sox2 PE=1 SV=2	13	4	15	4	319	34.4	9.82	871040	295912	468837	2.53252e+06	3.42535e+06	3.52132e+06	3.00814e+06	3375117	4.29391e+06
IsMasterProtein	Q923D4	Splicing factor 3B subunit 5 OS=Mus musculus OX=10090 GN=Sf3b5 PE=1 SV=1	30	2	11	2	86	10.1	6.35	1.30291e+07	1.18795e+07	4.5743e+06	2.58442e+06	1.66252e+06	8.12759e+07	5.77629e+06	1.76538e+07	1.22377e+08	4.43206e+07	122209	9.75212e+07
IsMasterProtein	Q99JT2	Serine/threonine-protein kinase 26 OS=Mus musculus OX=10090 GN=Stk26 PE=1 SV=1	2	1	1	1	416	46.6	5.24			200978	112622	79275.3		397792		867552	361036		960246
IsMasterProtein	Q9D0R4	Probable ATP-dependent RNA helicase DDX56 OS=Mus musculus OX=10090 GN=Ddx56 PE=2 SV=1	8	4	12	4	546	61.2	9.17				542905	720122	391499		917809	523187		394858	606453
IsMasterProtein	Q5SUR0	Phosphoribosylformylglycinamidine synthase OS=Mus musculus OX=10090 GN=Pfas PE=1 SV=1	4	5	9	5	1337	144.5	5.67		291806	110725	637454		805150	518261	1.19759e+06	542731	1.23136e+06	157658	1.24714e+06
IsMasterProtein	P62849	40S ribosomal protein S24 OS=Mus musculus OX=10090 GN=Rps24 PE=1 SV=1	40	5	59	5	133	15.4	10.78	2.09482e+06	2.15688e+06	1.60886e+06	8.92602e+06	7.85426e+06	8.17745e+06	1.29209e+07	1.04229e+07	2.14082e+07	2.16308e+07	4.99453e+06	2.28128e+07
IsMasterProtein	Q8VCW8	Medium-chain acyl-CoA ligase ACSF2, mitochondrial OS=Mus musculus OX=10090 GN=Acsf2 PE=1 SV=1	7	4	11	4	615	67.9	8.18	952524	1.02773e+06	514373	860808	903872	1.5164e+06	273450	341843
IsMasterProtein	Q8K2Q7	BRO1 domain-containing protein BROX OS=Mus musculus OX=10090 GN=Brox PE=1 SV=1	7	3	4	3	411	46.2	7.69	64530.3		50586.9	739042	286085	250115	789676	527286	660831	382572	119007	512876
IsMasterProtein	Q8CI04	Conserved oligomeric Golgi complex subunit 3 OS=Mus musculus OX=10090 GN=Cog3 PE=1 SV=3	1	1	1	1	820	93.2	5.78
IsMasterProtein	Q8BL66	Early endosome antigen 1 OS=Mus musculus OX=10090 GN=Eea1 PE=1 SV=2	0	1	1	1	1411	160.8	5.77		98388.5			361007	191744			343601	710241	490975
IsMasterProtein	CON_P04264	Keratin, type II cytoskeletal 1 OS=Homo sapiens GN=KRT1 PE=1 SV=6	62	44	803	29	644	66	8.12	5.80229e+08	5.57912e+08	3.81526e+08	1.32206e+09	4.88132e+08	1.82387e+09	1.76428e+09	3.79113e+09	1.31544e+09	1.43618e+09	3.9453e+08	2.23518e+09
IsMasterProtein	Q8CGY6	Protein unc-45 homolog B OS=Mus musculus OX=10090 GN=Unc45b PE=1 SV=1	2	2	4	2	931	103.6	7.97	7.03228e+06	6.99094e+06	5.55863e+06	2.13896e+06	440724	4.86297e+06	3.86581e+06	2.17495e+06	5.25038e+06	4.44829e+06	366552	3.97491e+06
IsMasterProtein	Q6Q783	Histone-lysine N-methyltransferase KMT5C OS=Mus musculus OX=10090 GN=Kmt5c PE=1 SV=1	5	3	4	3	468	53.1	9				524165	205781	464353	628814	689670	505830
IsMasterProtein	Q3TJZ6	Protein FAM98A OS=Mus musculus OX=10090 GN=Fam98a PE=1 SV=1	3	1	3	1	515	55	8.95				164961			175381	282927	221168	253993		258028
IsMasterProtein	Q91XW8	Inactive peptidyl-prolyl cis-trans isomerase FKBP6 OS=Mus musculus OX=10090 GN=Fkbp6 PE=1 SV=1	9	2	2	2	327	37.1	8	337523	336630	189115	311581		630045	933140	750819	735229	1.07792e+06		1.92651e+06
IsMasterProtein	P53995	Anaphase-promoting complex subunit 1 OS=Mus musculus OX=10090 GN=Anapc1 PE=1 SV=2	0	1	1	1	1944	215.9	6.35
IsMasterProtein	Q8VDJ3	Vigilin OS=Mus musculus OX=10090 GN=Hdlbp PE=1 SV=1	8	10	37	10	1268	141.7	6.87	1.44436e+06	1.58113e+06	1.0415e+06	2.51924e+06	3.03785e+06	2.76505e+06	1.98317e+06	1.8295e+06	2.24799e+06	945638	305172	2.405e+06
IsMasterProtein	O54833	Casein kinase II subunit alpha' OS=Mus musculus OX=10090 GN=Csnk2a2 PE=1 SV=1	7	2	6	2	350	41.2	8.56						509234			942070	719366		893176
IsMasterProtein	P60060	Protein transport protein Sec61 subunit gamma OS=Mus musculus OX=10090 GN=Sec61g PE=3 SV=1	18	1	1	1	68	7.7	9.99
IsMasterProtein	Q02614	SAP30-binding protein OS=Mus musculus OX=10090 GN=Sap30bp PE=1 SV=2	9	3	5	3	308	33.8	4.87	299546	94316	143748	310882	511178	305956	415269	196189	564865	1.19399e+06	374759	842060
IsMasterProtein	Q8BGZ3	DDB1- and CUL4-associated factor 12 OS=Mus musculus OX=10090 GN=Dcaf12 PE=2 SV=1	2	1	1	1	453	50.4	9.03	494159	573972	311132	632303	1.26978e+06	813961	742201	89545.8	560008	738208	665899	903506
IsMasterProtein	P28656	Nucleosome assembly protein 1-like 1 OS=Mus musculus OX=10090 GN=Nap1l1 PE=1 SV=2	15	4	23	3	391	45.3	4.46	1.27256e+06	834667	618523	1.17625e+06	2.31311e+06	2.23862e+06	2.34114e+06	5.37417e+06	7.93273e+06	1.68677e+07		3.24209e+07
IsMasterProtein	Q8R000	Organic solute transporter subunit alpha OS=Mus musculus OX=10090 GN=Slc51a PE=1 SV=1	2	1	1	1	340	37.7	8.4
IsMasterProtein	Q9QYA2	Mitochondrial import receptor subunit TOM40 homolog OS=Mus musculus OX=10090 GN=Tomm40 PE=1 SV=3	14	4	13	4	361	37.9	7.74	963213	957347	752330	1.1128e+06	1.25076e+06	817707	587305	2.70784e+06	304266	1.05029e+06	354117	1.82453e+06
IsMasterProtein	P46935	E3 ubiquitin-protein ligase NEDD4 OS=Mus musculus OX=10090 GN=Nedd4 PE=1 SV=3	8	7	14	7	887	102.6	5.26	1.75596e+06	1.29924e+06	1.00437e+06	3.42746e+06	4.01398e+06	1.70447e+06	1.88681e+06	2.01046e+06	1.34838e+06	681939	1.02093e+06	2.3384e+06
IsMasterProtein	P62270	40S ribosomal protein S18 OS=Mus musculus OX=10090 GN=Rps18 PE=1 SV=3	47	9	68	9	152	17.7	10.99	1.16293e+07	5.89688e+06	7.174e+06	2.34596e+07	3.02788e+07	3.04392e+07	2.67815e+07	4.57327e+07	4.59748e+07	4.27117e+07	1.63942e+06	6.5256e+07
IsMasterProtein	Q99PT1	Rho GDP-dissociation inhibitor 1 OS=Mus musculus OX=10090 GN=Arhgdia PE=1 SV=3	23	4	26	4	204	23.4	5.2	429156	434987	296312	1.09271e+06	771734	1.61189e+06	1.77335e+06	1.85271e+06	853400	1.34459e+06	240454	2.79088e+06
IsMasterProtein	Q922B9	Protein ITPRID2 OS=Mus musculus OX=10090 GN=Itprid2 PE=1 SV=3	1	1	2	1	1252	136.9	5.26				1.08045e+06	1.00362e+06	1.19696e+06	992709	1.06634e+06	1.49264e+06	872878		1.0098e+06
IsMasterProtein	Q6NVG5	Melanoregulin OS=Mus musculus OX=10090 GN=Mreg PE=1 SV=1	3	1	1	1	214	25	7.2								3.51709e+06	239868			474037
IsMasterProtein	Q7TQ07	DNA polymerase nu OS=Mus musculus OX=10090 GN=Poln PE=2 SV=2	1	1	1	1	864	96.6	7.75				143463	129127		124581		449012	246374	80878	322637
IsMasterProtein	Q8CAQ8	MICOS complex subunit Mic60 OS=Mus musculus OX=10090 GN=Immt PE=1 SV=1	22	18	64	18	757	83.8	6.61	5.71297e+06	4.72058e+06	3.71179e+06	3.61695e+06	3.3768e+06	4.90825e+06	2.49288e+06	5.50839e+06	2.42668e+06	2.68894e+06	1.08235e+06	3.97143e+06
IsMasterProtein	P00688	Pancreatic alpha-amylase OS=Mus musculus OX=10090 GN=Amy2 PE=1 SV=2	2	1	2	1	508	57.3	7.28
IsMasterProtein	Q9CQS7	Developmental pluripotency-associated protein 5A OS=Mus musculus OX=10090 GN=Dppa5a PE=1 SV=2	11	1	5	1	118	13.8	6.55							671200
IsMasterProtein	Q9JI74	Kelch-like protein 1 OS=Mus musculus OX=10090 GN=Klhl1 PE=2 SV=2	1	1	1	1	751	82.8	6.42	615739	758375	427797	2.22707e+06	2.00854e+06	3.43807e+06	4.5743e+06	8982862	7531114	7340172	587789	5309273
IsMasterProtein	Q8BPB0	MOB kinase activator 1B OS=Mus musculus OX=10090 GN=Mob1b PE=1 SV=3	8	2	8	2	216	25.1	6.73				195676		231172	275009	322209	362090	426746		557292
IsMasterProtein	Q9CZX0	Elongator complex protein 3 OS=Mus musculus OX=10090 GN=Elp3 PE=1 SV=1	7	4	7	4	547	62.3	8.9	165998	174729	48433.5	98901.2	60351.9	634002				314890		380136
IsMasterProtein	Q8K2M0	39S ribosomal protein L38, mitochondrial OS=Mus musculus OX=10090 GN=Mrpl38 PE=1 SV=2	8	3	6	3	380	45	8.1	629404	265273	453075	323275		655163	355813	294230	355316	177327		368817
IsMasterProtein	Q9JJT9	Phosphorylated adapter RNA export protein OS=Mus musculus OX=10090 GN=Phax PE=1 SV=1	3	1	1	1	385	43.2	5.34				426871	958391	278074	381429	382240	690729	524747		942160
IsMasterProtein	Q8C5T8	Coiled-coil domain-containing protein 113 OS=Mus musculus OX=10090 GN=Ccdc113 PE=2 SV=1	2	1	2	1	377	44.2	8.46	357159	421592	234090	338686	1.36708e+06	987970	303070	214152	176124		333393	132522
IsMasterProtein	P34884	Macrophage migration inhibitory factor OS=Mus musculus OX=10090 GN=Mif PE=1 SV=2	6	1	7	1	115	12.5	7.34	1.34021e+06	1.307e+06	662416			1.57148e+06	512050	2571240	4.31379e+06	3.98286e+06		10472954
IsMasterProtein	Q2VPQ9	Chromatin modification-related protein MEAF6 OS=Mus musculus OX=10090 GN=Meaf6 PE=1 SV=1	6	1	4	1	191	21.6	9.32						205809	343497	318718	428744	616193		839818
IsMasterProtein	Q8BHI4	Kelch repeat and BTB domain-containing protein 3 OS=Mus musculus OX=10090 GN=Kbtbd3 PE=2 SV=1	1	1	13	1	607	69.5	5.71	4.96669e+06	5.97621e+06	3.73599e+06	1.33743e+06	263179	6.84292e+06	3.87208e+06	2.9819e+07	1.6789e+07	9.79058e+06		17081918
IsMasterProtein	Q8CFQ3	RNA helicase aquarius OS=Mus musculus OX=10090 GN=Aqr PE=1 SV=2	11	18	44	18	1481	170.2	6.27	4.37797e+06	3.59392e+06	2.78713e+06	3.73309e+06	3.57074e+06	4.09581e+06	5.8429e+06	5.76563e+06	1.14817e+07	1.2872e+07	1.99868e+06	1.96721e+07
IsMasterProtein	P11440	Cyclin-dependent kinase 1 OS=Mus musculus OX=10090 GN=Cdk1 PE=1 SV=3	28	8	31	7	297	34.1	8.43	2.4866e+06	2.07183e+06	1.58523e+06	3.68638e+06	2.75879e+06	6.34088e+06	6.68103e+06	8.3442e+06	8.13211e+06	9.18825e+06	368552	1.41936e+07
IsMasterProtein	Q14C51	Pentatricopeptide repeat domain-containing protein 3, mitochondrial OS=Mus musculus OX=10090 GN=Ptcd3 PE=1 SV=2	4	3	8	3	685	77.7	5.88	924256	844139	457706	45129.2		467420	96338.5	514273	435020	443301		444800
IsMasterProtein	Q9JJ66	Cell division cycle protein 20 homolog OS=Mus musculus OX=10090 GN=Cdc20 PE=1 SV=2	2	1	1	1	499	54.8	9.16				136272		112451		448802		254513		274221
IsMasterProtein	Q8K2H1	Periphilin-1 OS=Mus musculus OX=10090 GN=Pphln1 PE=1 SV=1	7	2	2	2	381	43.8	8.54						193856	135275	313155	616038	502403		750976
IsMasterProtein	Q9DBR0	A-kinase anchor protein 8 OS=Mus musculus OX=10090 GN=Akap8 PE=1 SV=1	10	7	23	7	687	76.2	5.14	444363	647082	322464	3.82625e+06	9.60305e+06	4.14818e+06	5768364	6.54819e+06	9.35478e+06	7.06556e+06	2.14675e+06	1.65397e+06
IsMasterProtein	Q9QZ41	Protein DBF4 homolog A OS=Mus musculus OX=10090 GN=Dbf4 PE=1 SV=1	1	1	1	1	663	74.1	7.93	90096.4	185921	67356.3	89547.5		500543	348387	420423	549994	624738		661470
IsMasterProtein	Q3UYV9	Nuclear cap-binding protein subunit 1 OS=Mus musculus OX=10090 GN=Ncbp1 PE=1 SV=2	9	6	21	6	790	91.9	6.64		148059	93336.6	1.17485e+06	703039	1.19057e+06	1.58785e+06	1.54587e+06	2.59839e+06	4.17202e+06	1.93955e+06	4.20484e+06
IsMasterProtein	Q04750	DNA topoisomerase 1 OS=Mus musculus OX=10090 GN=Top1 PE=1 SV=2	28	23	129	23	767	90.8	9.33	2.84994e+07	1.72734e+07	1.10337e+07	1.37267e+07	1.4498e+07	6.80622e+07	3.44202e+07	4.93731e+07	8.92222e+07	6.30768e+07	7.65159e+06	8.49651e+07
IsMasterProtein	Q8C1F4	Chondroitin sulfate N-acetylgalactosaminyltransferase 2 OS=Mus musculus OX=10090 GN=Csgalnact2 PE=2 SV=1	1	1	1	1	542	62.5	5.67	164316	100995	69814.2	203651	319567		241075	216333	151977		90685.9
IsMasterProtein	P26369	Splicing factor U2AF 65 kDa subunit OS=Mus musculus OX=10090 GN=U2af2 PE=1 SV=3	17	7	50	7	475	53.5	9.09	1.1167e+06	1.29604e+06	795516	4192687	4.76755e+06	1.61255e+07	1.75744e+07	1.91199e+07	3.23851e+07	2.44103e+07	5.72107e+06	2.74873e+07
IsMasterProtein	Q8JZM0	Dimethyladenosine transferase 1, mitochondrial OS=Mus musculus OX=10090 GN=Tfb1m PE=1 SV=1	7	2	2	2	345	38.9	9.47	61991.1	53359.4	42246.2	111584	290821	150046		105734			193437
IsMasterProtein	Q8BU14	Translocation protein SEC62 OS=Mus musculus OX=10090 GN=Sec62 PE=1 SV=1	3	1	4	1	398	45.6	7.31	187542	137653	60656.8	123143		316403	231907	186233	293376	448827		224085
IsMasterProtein	Q8C570	mRNA export factor OS=Mus musculus OX=10090 GN=Rae1 PE=1 SV=1	22	8	29	8	368	40.9	7.83	1.03613e+06	1.18528e+06	521403	618077	555453	3.20869e+06	2.06647e+06	2.6825e+06	6.30224e+06	5.41716e+06	87312.6	6.75163e+06
IsMasterProtein	Q04841	DNA-3-methyladenine glycosylase OS=Mus musculus OX=10090 GN=Mpg PE=2 SV=3	3	1	3	1	333	36.4	9.45
IsMasterProtein	Q9DAJ2	Tektin-1 OS=Mus musculus OX=10090 GN=Tekt1 PE=1 SV=1	2	1	1	1	418	48.6	5.73
IsMasterProtein	P97477	Aurora kinase A OS=Mus musculus OX=10090 GN=Aurka PE=1 SV=1	13	4	9	3	395	44.7	9.38
IsMasterProtein	P05201	Aspartate aminotransferase, cytoplasmic OS=Mus musculus OX=10090 GN=Got1 PE=1 SV=3	11	5	12	5	413	46.2	7.14	458500	489739	255122	1.43571e+06	1.06213e+06	1.51075e+06	1.36158e+06	2.22755e+06	969790	1.81483e+06	176709	3.36159e+06
IsMasterProtein	Q8CCX5	Keratin-like protein KRT222 OS=Mus musculus OX=10090 GN=Krt222 PE=2 SV=1	5	2	4	1	294	34.2	5.78					54829.8		198243	186692	229398	645387	134714	988138
IsMasterProtein	P47915	60S ribosomal protein L29 OS=Mus musculus OX=10090 GN=Rpl29 PE=1 SV=2	12	2	7	2	160	17.6	11.84	1.82006e+06	1.85284e+06	1109742	15621428	17324612	9.60937e+06	15192442	1.70818e+07	1.49668e+07	1.56736e+07	7920155	2.12203e+07
IsMasterProtein	Q9EPV8	Ubiquitin-like protein 5 OS=Mus musculus OX=10090 GN=Ubl5 PE=1 SV=1	12	1	11	1	73	8.5	8.44	376705	439857	290295	1.46442e+06	1881546	987706	1.88973e+06	2.24787e+06	2.87844e+06	1.84759e+06	639740
IsMasterProtein	CON_P04259	Keratin, type II cytoskeletal 6B OS=Homo sapiens GN=KRT6B PE=1 SV=5	45	29	302	3	564	60	8	1.81754e+06	1.12321e+06	1.33754e+06	1.64988e+06	1.37855e+06	2.4308e+06	1.48051e+06	1.07213e+06	1.54845e+06	2.88236e+06
IsMasterProtein	CON_P02538	Keratin, type II cytoskeletal 6A OS=Homo sapiens GN=KRT6A PE=1 SV=3	47	30	281	4	564	60	8	9.90038e+06	8.01631e+06	7.13076e+06	1.81861e+07	1.5866e+07	2.47126e+07	1.35883e+07	1.33202e+07	8.38237e+06	3.55759e+07	9.48877e+06	30431136
IsMasterProtein	Q8K0D5	Elongation factor G, mitochondrial OS=Mus musculus OX=10090 GN=Gfm1 PE=1 SV=1	10	8	20	8	751	83.5	6.92	1.61913e+06	1.79365e+06	1.11908e+06	1.27189e+06	1.02962e+06	1.60375e+06	869362	447013		385373	183170	999639
IsMasterProtein	Q9D0P7	Proline/serine-rich coiled-coil protein 1 OS=Mus musculus OX=10090 GN=Psrc1 PE=1 SV=2	7	2	3	2	329	34.7	10.7			41789.2	74841		221447	120403	201702			37908.1
IsMasterProtein	Q2UY11	Collagen alpha-1(XXVIII) chain OS=Mus musculus OX=10090 GN=Col28a1 PE=2 SV=1	1	1	1	1	1141	118.7	8.07
IsMasterProtein	Q9JL70	Fanconi anemia group A protein homolog OS=Mus musculus OX=10090 GN=Fanca PE=2 SV=2	1	2	2	2	1439	161.1	7.2				81035.5	123083			74598.8
IsMasterProtein	CON_P02663	Alpha-S2-casein OS=Bos taurus GN=CSN1S2 PE=1 SV=2	17	4	9	4	222	26	8.43	1.01273e+06	1.02184e+06	659618	1.6993e+06		1.72701e+06	4.93872e+06	1.08636e+06	52432093	727466		1.07182e+07
IsMasterProtein	Q8CHH9	Septin-8 OS=Mus musculus OX=10090 GN=Septin8 PE=1 SV=4	8	4	31	1	429	49.8	6	107803	92039.8	67246.9	175287	282206	141491	165491
IsMasterProtein	A2AWP8	Rho guanine nucleotide exchange factor 10-like protein OS=Mus musculus OX=10090 GN=Arhgef10l PE=1 SV=1	1	1	3	1	1280	139.9	5.82				44092.6			247222	253229	515531	464712		1.14629e+06
IsMasterProtein	Q7TT37	Elongator complex protein 1 OS=Mus musculus OX=10090 GN=Elp1 PE=1 SV=2	8	11	24	11	1333	149.5	6	846532	452897	139781	1.37111e+06	2.55072e+06	1.47415e+06	952532	1.99876e+06	1.64088e+06	394003	289550	769010
IsMasterProtein	O08528	Hexokinase-2 OS=Mus musculus OX=10090 GN=Hk2 PE=1 SV=1	18	14	46	13	917	102.5	6.11	3.60455e+06	3.16393e+06	2.18822e+06	3.14737e+06	3.95108e+06	4.77359e+06	3.03097e+06	3.2147e+06	3.55583e+06	3.27401e+06	996078	8.91823e+06
IsMasterProtein	Q9D0F4	NF-kappa-B-activating protein OS=Mus musculus OX=10090 GN=Nkap PE=2 SV=1	6	2	4	2	415	47.2	10.13				458101	288867		200614	282259	205003	269663	102345
IsMasterProtein	Q80VP2	Spermatogenesis-associated protein 7 homolog OS=Mus musculus OX=10090 GN=Spata7 PE=1 SV=1	1	1	1	1	582	65.6	6.7	2.66782e+06	2186148	1.83512e+06	2.38153e+06	3536679	2.00759e+06	2.38569e+06	1.9822e+06	2.76967e+06	2.40271e+06		2.76692e+06
IsMasterProtein	Q8BSN5	PHD finger protein 23 OS=Mus musculus OX=10090 GN=Phf23 PE=2 SV=2	6	2	7	2	401	43.5	5.8									366260	200884		855379
IsMasterProtein	Q60631	Growth factor receptor-bound protein 2 OS=Mus musculus OX=10090 GN=Grb2 PE=1 SV=1	24	5	9	5	217	25.2	6.32		250355		543925	752278		1.42847e+06	989605	2.31942e+06	3.90417e+06	545912	5.24198e+06
IsMasterProtein	Q9CWV0	Mitochondrial assembly of ribosomal large subunit protein 1 OS=Mus musculus OX=10090 GN=Malsu1 PE=1 SV=1	4	1	1	1	228	26	6.73
IsMasterProtein	Q8BP40	Lysophosphatidic acid phosphatase type 6 OS=Mus musculus OX=10090 GN=Acp6 PE=1 SV=1	2	1	1	1	418	47.6	7.72	71055.4		51949.7			179494
IsMasterProtein	Q8K2T1	NmrA-like family domain-containing protein 1 OS=Mus musculus OX=10090 GN=Nmral1 PE=1 SV=1	3	1	1	1	309	34.4	6.86	45926.7	42234		265445	660489	189258		71580.4		337119	134690
IsMasterProtein	Q80WQ8	Mis18-binding protein 1 OS=Mus musculus OX=10090 GN=Mis18bp1 PE=1 SV=1	6	6	10	6	998	113.9	9.09			133133	766553	804144	390059	772904	372048	782853	328952	331321	583867
IsMasterProtein	D3YZU1	SH3 and multiple ankyrin repeat domains protein 1 OS=Mus musculus OX=10090 GN=Shank1 PE=1 SV=1	0	1	1	1	2167	226.2	8.34
IsMasterProtein	P08508	Low affinity immunoglobulin gamma Fc region receptor III OS=Mus musculus OX=10090 GN=Fcgr3 PE=1 SV=1	3	1	2	1	261	30	9.29	493231	148675	324581	1.06145e+06	1.71767e+06	964230	1.96675e+06	1.2604e+06	1.97e+06	1.67431e+06	2.13962e+06	3.57044e+06
IsMasterProtein	P26883	Peptidyl-prolyl cis-trans isomerase FKBP1A OS=Mus musculus OX=10090 GN=Fkbp1a PE=1 SV=2	12	1	7	1	108	11.9	8.16	284284		202741	608085	489689	636175	632515	636946	693796	845052		1.10686e+06
IsMasterProtein	Q8BHD1	POC1 centriolar protein homolog B OS=Mus musculus OX=10090 GN=Poc1b PE=2 SV=1	2	1	1	1	476	53.5	7.87	217079	161495		186575	410416	415814	168640		182226			486667
IsMasterProtein	Q3V1V3	ESF1 homolog OS=Mus musculus OX=10090 GN=Esf1 PE=1 SV=1	8	7	13	7	845	98	5.05	605348	532124	278210	1.27193e+06	1.29572e+06	2.173e+06	1.8407e+06	2.30272e+06	2.26674e+06	2.20884e+06	650016	2.42481e+06
IsMasterProtein	P67984	60S ribosomal protein L22 OS=Mus musculus OX=10090 GN=Rpl22 PE=1 SV=2	41	5	28	4	128	14.8	9.19	5265386	5.05524e+06	3.92138e+06	1.7975e+07	1.5048e+07	14461686	2.69788e+07	2.76665e+07	3.49568e+07	24784699	1.00919e+07	34030100
IsMasterProtein	Q62315	Protein Jumonji OS=Mus musculus OX=10090 GN=Jarid2 PE=1 SV=1	12	12	46	12	1234	137.4	9.42	381040	243851	149977	4.04862e+06	6.70226e+06	3875517	6.52772e+06	4.09789e+06	6.57277e+06	4.33083e+06	4.08979e+06	7934323
IsMasterProtein	O70422	General transcription factor IIH subunit 4 OS=Mus musculus OX=10090 GN=Gtf2h4 PE=1 SV=1	5	2	4	2	463	52.2	9.04				194987	90890.1	543729	514955	201233	282263	589736		881975
IsMasterProtein	Q99LI5	Zinc finger protein 281 OS=Mus musculus OX=10090 GN=Znf281 PE=1 SV=1	6	4	5	4	893	96.6	8.56	197263	196506	112409	474638	604911	477146	1.02083e+06	596103	896443	1.01785e+06	460718	1.74064e+06
IsMasterProtein	P97798	Neogenin OS=Mus musculus OX=10090 GN=Neo1 PE=1 SV=1	1	1	1	1	1493	163.1	6.47
IsMasterProtein	Q9CPR4	60S ribosomal protein L17 OS=Mus musculus OX=10090 GN=Rpl17 PE=1 SV=3	39	7	57	7	184	21.4	10.18	5.19405e+06	4.03606e+06	3.27576e+06	2.1987e+07	3.90459e+07	2.65129e+07	3.91495e+07	2.77848e+07	4.52093e+07	2.6477e+07	3.23505e+07	5.31309e+07
IsMasterProtein	E9Q7G0	Nuclear mitotic apparatus protein 1 OS=Mus musculus OX=10090 GN=Numa1 PE=1 SV=1	32	59	226	59	2094	235.5	5.87	1.90521e+06	2.0379e+06	1.02027e+06	8.83931e+07	9.749e+07	1.92741e+07	1.40486e+08	3.4028e+07	3.89165e+07	4.27222e+07	5.9926e+07	2.47074e+08
IsMasterProtein	P35979	60S ribosomal protein L12 OS=Mus musculus OX=10090 GN=Rpl12 PE=1 SV=2	42	7	54	7	165	17.8	9.42	2.37206e+07	2.42237e+07	1.57798e+07	3.21139e+07	4.88021e+07	4.85681e+07	4.54809e+07	4.63883e+07	5.59596e+07	4.06781e+07	3.63937e+07	7.32695e+07
IsMasterProtein	O35250	Exocyst complex component 7 OS=Mus musculus OX=10090 GN=Exoc7 PE=1 SV=2	1	1	1	1	697	79.9	6.98			11620.3	47441396	130204880	52280724	117591368	24484.7	94266800	55838308	134392400	206648352
IsMasterProtein	Q9Z2Y3	Homer protein homolog 1 OS=Mus musculus OX=10090 GN=Homer1 PE=1 SV=2	2	1	1	1	366	41.4	5.53	532187	487501	308584	840550	823554	842849	613310	934159	413685	424962	326441	753039
IsMasterProtein	Q8BTV2	Cleavage and polyadenylation specificity factor subunit 7 OS=Mus musculus OX=10090 GN=Cpsf7 PE=1 SV=2	15	7	27	7	471	52	8		152627		2.52772e+06	1.89519e+06	1.28333e+06	1.98084e+06	956715	2.77877e+06	2.37602e+06	893234	2.91442e+06
IsMasterProtein	Q9D666	SUN domain-containing protein 1 OS=Mus musculus OX=10090 GN=Sun1 PE=1 SV=2	5	4	16	4	913	101.9	6.81	157152	85481.5	114739	997546	1.41933e+06	933148	1.43186e+06	1.612e+06	693583	347151	131184	1.025e+06
IsMasterProtein	P22599	Alpha-1-antitrypsin 1-2 OS=Mus musculus OX=10090 GN=Serpina1b PE=1 SV=2	3	2	3	1	413	45.9	5.54									550292			297474
IsMasterProtein	CON_Q01546	Keratin, type II cytoskeletal 2 oral OS=Homo sapiens GN=KRT76 PE=1 SV=2	10	13	137	1	638	65.8	8.12
IsMasterProtein	Q6P5F6	Zinc transporter ZIP10 OS=Mus musculus OX=10090 GN=Slc39a10 PE=1 SV=1	1	1	1	1	833	94.3	6.71	316837	210353	179795			600009	484005		674185	809179		727778
IsMasterProtein	Q8QZX2	HAUS augmin-like complex subunit 3 OS=Mus musculus OX=10090 GN=Haus3 PE=1 SV=1	1	1	1	1	570	66.3	5.29				107422	97139.4	105435						428719
IsMasterProtein	Q9D8U7	DTW domain-containing protein 1 OS=Mus musculus OX=10090 GN=Dtwd1 PE=2 SV=1	3	1	1	1	304	34.7	8
IsMasterProtein	Q2EMV9	Protein mono-ADP-ribosyltransferase PARP14 OS=Mus musculus OX=10090 GN=Parp14 PE=1 SV=3	0	1	3	1	1817	203.7	6.79	793693	578509	412478	760061	1.27641e+06	689033	682671	384533	693023	4941657		486545
IsMasterProtein	Q7SIG6	Arf-GAP with SH3 domain, ANK repeat and PH domain-containing protein 2 OS=Mus musculus OX=10090 GN=Asap2 PE=1 SV=3	1	1	1	1	958	106.7	6.65	185945	170891	189836							583141		956176
IsMasterProtein	Q8BFT2	HAUS augmin-like complex subunit 4 OS=Mus musculus OX=10090 GN=Haus4 PE=1 SV=1	3	1	1	1	363	42.2	5.81
IsMasterProtein	Q9D2M8	Ubiquitin-conjugating enzyme E2 variant 2 OS=Mus musculus OX=10090 GN=Ube2v2 PE=1 SV=4	7	1	4	1	145	16.4	8.09	233854			531920				668563				765313
IsMasterProtein	P62915	Transcription initiation factor IIB OS=Mus musculus OX=10090 GN=Gtf2b PE=1 SV=1	18	6	15	6	316	34.8	8.35	477266	213948		1.518e+06	690970	1.08794e+06	1.94458e+06	2.57736e+06	3.09199e+06	1.83413e+06	3.20386e+06	4.29056e+06
IsMasterProtein	Q9DBM1	G patch domain-containing protein 1 OS=Mus musculus OX=10090 GN=Gpatch1 PE=2 SV=1	1	1	1	1	930	102.9	6.98
IsMasterProtein	Q5RL79	Keratinocyte-associated protein 2 OS=Mus musculus OX=10090 GN=Krtcap2 PE=1 SV=2	13	1	3	1	136	14.7	9.61						327867	243420	164292		175626
IsMasterProtein	P83940	Elongin-C OS=Mus musculus OX=10090 GN=Eloc PE=1 SV=1	59	5	17	5	112	12.5	4.78	567488	337030	611218	45713.9		995171	1.32905e+06	2.7751e+06	2.60957e+06	5.28007e+06		1.09784e+07
IsMasterProtein	Q91VR5	ATP-dependent RNA helicase DDX1 OS=Mus musculus OX=10090 GN=Ddx1 PE=1 SV=1	19	15	57	15	740	82.4	7.21	1.15808e+07	1.09985e+07	7.41214e+06	5.75646e+06	6.34766e+06	2.12001e+07	2.14646e+07	2.39131e+07	2.73746e+07	2.65729e+07	1.93168e+06	3.46415e+07
IsMasterProtein	Q6PGF3	Mediator of RNA polymerase II transcription subunit 16 OS=Mus musculus OX=10090 GN=Med16 PE=2 SV=2	3	3	4	3	828	91.7	7.75				177423	346333	147755	472793	478652	192183	254138	189883	502152
IsMasterProtein	Q3UX10	Tubulin alpha chain-like 3 OS=Mus musculus OX=10090 GN=Tubal3 PE=2 SV=2	5	2	27	1	446	50	5.58	139845	161770							232100	187569		463782
IsMasterProtein	Q91WL5	Cytochrome P450 4A12A OS=Mus musculus OX=10090 GN=Cyp4a12a PE=1 SV=2	1	1	1	1	508	58.3	9.13	5.27436e+06	3.90036e+06	3.30951e+06	5265521	2.25366e+06	6649577	4442608	7.48698e+06	8277418	6.80664e+06		6192106
IsMasterProtein	Q91YT7	YTH domain-containing family protein 2 OS=Mus musculus OX=10090 GN=Ythdf2 PE=1 SV=1	9	5	20	1	579	62.2	8.79	223739	111087	118304		355128	194594	208961		321240	186107
IsMasterProtein	P97868	E3 ubiquitin-protein ligase RBBP6 OS=Mus musculus OX=10090 GN=Rbbp6 PE=1 SV=5	3	6	20	6	1790	199.5	9.63				690179	1.45223e+06	354078	1.69706e+06	814764	1.98673e+06	4.17632e+06	3.5719e+06	8.52518e+06
IsMasterProtein	Q9JK91	DNA mismatch repair protein Mlh1 OS=Mus musculus OX=10090 GN=Mlh1 PE=1 SV=2	1	1	1	1	760	84.6	5.62				273009	323534		195143		348560		30965.4	646388
IsMasterProtein	Q9CQR6	Serine/threonine-protein phosphatase 6 catalytic subunit OS=Mus musculus OX=10090 GN=Ppp6c PE=1 SV=1	5	2	5	2	305	35.1	5.69	1.49805e+06	1.6074e+06	1.02041e+06	556162	484203	2.37439e+06	1.0892e+06	864656	2.99384e+06	1.67915e+06		2.72564e+06
IsMasterProtein	Q61687	Transcriptional regulator ATRX OS=Mus musculus OX=10090 GN=Atrx PE=1 SV=3	15	34	140	34	2476	278.4	6.68	853812	827333	549357	1.49804e+07	1.31322e+07	1.61822e+07	1.61249e+07	2.11097e+07	1.55021e+07	6.78134e+06	2.5261e+06	10817990
IsMasterProtein	Q8BMS1	Trifunctional enzyme subunit alpha, mitochondrial OS=Mus musculus OX=10090 GN=Hadha PE=1 SV=1	14	9	31	9	763	82.6	9.14	3.49899e+06	3.25784e+06	2.27577e+06	2.65241e+06	2.25995e+06	4283410	1.38884e+06	1.67164e+06	1.60472e+06	3.28356e+06	751421	4.49469e+06
IsMasterProtein	Q9DBZ1	Inhibitor of nuclear factor kappa-B kinase-interacting protein OS=Mus musculus OX=10090 GN=Ikbip PE=1 SV=2	2	1	1	1	373	42.5	5.1			111815			818280	1.17873e+06	844297	4514282	1.05671e+06	125711	1982148
IsMasterProtein	Q62205	Sodium channel protein type 9 subunit alpha OS=Mus musculus OX=10090 GN=Scn9a PE=1 SV=2	0	1	1	1	1984	225.7	6.52
IsMasterProtein	O89086	RNA-binding protein 3 OS=Mus musculus OX=10090 GN=Rbm3 PE=1 SV=1	44	6	40	6	153	16.6	7.5	380738	54176	387326	3.17289e+06	6.33327e+06	2.39299e+06	3.37007e+06	7.27473e+06	6.46468e+06	5.94627e+06	2.10604e+06	1.05032e+07
IsMasterProtein	Q61033	Lamina-associated polypeptide 2, isoforms alpha/zeta OS=Mus musculus OX=10090 GN=Tmpo PE=1 SV=4	36	19	103	12	693	75.1	8.05	3.01479e+06	3.93463e+06	2.10315e+06	8.76466e+06	6.22793e+06	1.50936e+07	1.70074e+07	1.74205e+07	2.74349e+07	2.14256e+07	709070	4.071e+07
IsMasterProtein	Q6ZWQ7	Signal peptidase complex subunit 3 OS=Mus musculus OX=10090 GN=Spcs3 PE=1 SV=1	5	1	1	1	180	20.3	8.62					339968
IsMasterProtein	Q06180	Tyrosine-protein phosphatase non-receptor type 2 OS=Mus musculus OX=10090 GN=Ptpn2 PE=1 SV=2	8	3	4	3	406	47.3	8.37	358326	485905	263623	327108	1.02151e+06	200628	703846	550988	334256	1.41862e+06	459698	1.78955e+06
IsMasterProtein	Q61216	Double-strand break repair protein MRE11 OS=Mus musculus OX=10090 GN=Mre11 PE=1 SV=1	3	2	7	2	706	80.2	6.01		114270	83986.1	390403		575367	466050	604859	511204	409458		1.04453e+06
IsMasterProtein	P17918	Proliferating cell nuclear antigen OS=Mus musculus OX=10090 GN=Pcna PE=1 SV=2	57	13	106	13	261	28.8	4.77	5.25216e+06	4.56328e+06	4.22787e+06	4.77558e+07	6.21623e+07	4.75509e+07	7.04568e+07	7.53871e+07	5.87347e+07	6.94194e+07	2.2583e+07	8.51438e+07
IsMasterProtein	Q922M5	Cell division cycle-associated 7-like protein OS=Mus musculus OX=10090 GN=Cdca7l PE=1 SV=1	2	1	1	1	438	50.2	7.65				131498			257039	277308	312572			446171
IsMasterProtein	Q9CYN2	Signal peptidase complex subunit 2 OS=Mus musculus OX=10090 GN=Spcs2 PE=1 SV=1	5	1	1	1	226	25	8.57								375823
IsMasterProtein	Q3TKT4	Transcription activator BRG1 OS=Mus musculus OX=10090 GN=Smarca4 PE=1 SV=1	15	25	99	18	1613	181.3	8	1.10596e+06	903000	1.35885e+06	8.15997e+06	1.10535e+07	1.02351e+07	1.93468e+07	1.28175e+07	1.97251e+07	1.73055e+07	5.18895e+06	2.10815e+07
IsMasterProtein	Q9D8Z6	Autophagy-related protein 101 OS=Mus musculus OX=10090 GN=Atg101 PE=1 SV=1	4	1	1	1	218	25	6.15
IsMasterProtein	P49452	Centromere protein C OS=Mus musculus OX=10090 GN=Cenpc PE=1 SV=2	13	11	32	11	906	102.1	9.67	233929	280502	156637	1.64581e+06	1.52836e+06	3.15639e+06	4.04807e+06	1.23372e+07	5.18831e+06	3.26654e+06	1.14154e+06	4.49688e+06
IsMasterProtein	P25976	Nucleolar transcription factor 1 OS=Mus musculus OX=10090 GN=Ubtf PE=1 SV=1	12	10	28	10	765	89.5	5.76	672929	665659	491277	1.95709e+06	1.81528e+06	4.07817e+06	3.91898e+06	4.19897e+06	6.5718e+06	4.73924e+06	1.51673e+06	7.70754e+06
IsMasterProtein	Q6P9P0	SMC5-SMC6 complex localization factor protein 2 OS=Mus musculus OX=10090 GN=Slf2 PE=2 SV=2	2	2	2	2	1278	143.9	9.28
IsMasterProtein	P33174	Chromosome-associated kinesin KIF4 OS=Mus musculus OX=10090 GN=Kif4 PE=1 SV=3	12	14	50	14	1231	139.4	6.68	259741	161461	266398	1.83849e+06	2.92727e+06	3.00648e+06	4.60365e+06	5.36785e+06	5.72807e+06	6.35721e+06	1.61662e+06	5.81492e+06
IsMasterProtein	O54941	SWI/SNF-related matrix-associated actin-dependent regulator of chromatin subfamily E member 1 OS=Mus musculus OX=10090 GN=Smarce1 PE=1 SV=1	18	7	24	5	411	46.6	4.88	273712	187015	126743	744009	1.23239e+06	1.2951e+06	1.20922e+06	1.21124e+06	796531	1.2828e+06	819861	583436
IsMasterProtein	Q91YN5	UDP-N-acetylhexosamine pyrophosphorylase OS=Mus musculus OX=10090 GN=Uap1 PE=1 SV=1	2	1	1	1	522	58.6	6.49	91359.6	139425	79241.8	337750	370729	348413	286614			265775	93491.9	372181
IsMasterProtein	Q8BJS4	SUN domain-containing protein 2 OS=Mus musculus OX=10090 GN=Sun2 PE=1 SV=3	3	2	6	2	731	81.6	7.02			59460.5	156391	371686	266687	303025	282736	94497.9	195327	78417.9	145640
IsMasterProtein	Q3THK3	General transcription factor IIF subunit 1 OS=Mus musculus OX=10090 GN=Gtf2f1 PE=1 SV=2	13	5	19	5	508	57.2	7.01	1.37205e+06	1.14909e+06	771565	665499	1958250	1.84541e+06	1.80708e+06	3.46236e+06	2.305e+06	1.02621e+06	2.90086e+06	3.4507e+06
IsMasterProtein	Q9CPS6	Histidine triad nucleotide-binding protein 3 OS=Mus musculus OX=10090 GN=Hint3 PE=1 SV=1	5	1	1	1	165	18.8	6.33				119562	106851		291307	287332			66908	233496
IsMasterProtein	Q5XJY4	Presenilins-associated rhomboid-like protein, mitochondrial OS=Mus musculus OX=10090 GN=Parl PE=1 SV=1	2	1	3	1	377	41.9	9.92	217497	183339	449338			1.06949e+06	1.0248e+06	2.49246e+06	7.16456e+06	1.28598e+06
IsMasterProtein	Q80YX1	Tenascin OS=Mus musculus OX=10090 GN=Tnc PE=1 SV=1	0	1	1	1	2110	231.7	4.89
IsMasterProtein	Q8R409	Protein HEXIM1 OS=Mus musculus OX=10090 GN=Hexim1 PE=1 SV=1	17	3	6	3	356	40.2	5.38			69178.8		629209		393377	245880	1175728	1.22094e+06		1.54461e+06
IsMasterProtein	P47964	60S ribosomal protein L36 OS=Mus musculus OX=10090 GN=Rpl36 PE=1 SV=2	18	2	18	2	105	12.2	11.34				2.41687e+06	2.0348e+06	2.02288e+06	4.62694e+06	3727310	4.44989e+06	3.22297e+06	1.11933e+06	1.52284e+06
IsMasterProtein	Q8C0D7	Inhibitor of growth protein 4 OS=Mus musculus OX=10090 GN=Ing4 PE=1 SV=2	18	5	9	3	249	28.5	7.62		82921.5	59514.2	1.89201e+06	1.72301e+06	1827447	1.86712e+06	2.48033e+06	1.9458e+06	2.12855e+06	384813	3.51353e+06
IsMasterProtein	CON_P22629	Streptavidin OS=Streptomyces avidinii PE=1 SV=1	43	9	5312	9	183	18.8	8.35	1.33351e+11	1.61497e+11	7.34936e+10	4.92849e+10	6.45983e+10	1.93386e+11	1.21113e+11	1.03533e+11	2.556e+11	1.5906e+11	7.41574e+10	2.03197e+11
IsMasterProtein	P70296	Phosphatidylethanolamine-binding protein 1 OS=Mus musculus OX=10090 GN=Pebp1 PE=1 SV=3	14	1	3	1	187	20.8	5.4
IsMasterProtein	Q8K019	Bcl-2-associated transcription factor 1 OS=Mus musculus OX=10090 GN=Bclaf1 PE=1 SV=2	13	12	38	11	919	105.9	9.99	1.28811e+06	1.22622e+06	813727	7.33069e+06	9.60399e+06	9.47636e+06	1.28945e+07	1.25304e+07	1.74319e+07	6.67776e+06	1.86859e+06	4.0947e+06
IsMasterProtein	Q7TPN9	Proline-rich protein 14 OS=Mus musculus OX=10090 GN=Prr14 PE=1 SV=1	1	1	1	1	612	67.8	9.94				179566		193906	260750	334003	413598	206013	246025
IsMasterProtein	Q9CXV9	DCN1-like protein 5 OS=Mus musculus OX=10090 GN=Dcun1d5 PE=1 SV=1	6	1	1	1	237	27.6	5.44
IsMasterProtein	A3KGF9	Coiled-coil domain-containing protein 9B OS=Mus musculus OX=10090 GN=Ccdc9b PE=1 SV=1	1	1	2	1	545	58.7	9.55
IsMasterProtein	Q99JY0	Trifunctional enzyme subunit beta, mitochondrial OS=Mus musculus OX=10090 GN=Hadhb PE=1 SV=1	16	7	31	7	475	51.4	9.38	2.73397e+06	2.19039e+06	1.59884e+06	543016	1.01579e+06	4.24002e+06	908944	1.07331e+06	1.32945e+06	2.12916e+06		2.6647e+06
IsMasterProtein	Q99JW4	LIM and senescent cell antigen-like-containing domain protein 1 OS=Mus musculus OX=10090 GN=Lims1 PE=1 SV=3	2	1	4	1	325	37.2	8.05	122099	154773	98432.4	163240	280122	235737	174147	191496	295647	166787		236075
IsMasterProtein	Q91YR1	Twinfilin-1 OS=Mus musculus OX=10090 GN=Twf1 PE=1 SV=2	6	2	7	2	350	40.1	6.67	149184	192679	89088.3	603911	1.24735e+06	442556	644018	425220	351484	187348	1.03047e+06	741575
IsMasterProtein	Q99MX7	Transmembrane protein 121B OS=Mus musculus OX=10090 GN=Tmem121b PE=1 SV=1	1	1	1	1	572	58.1	9.01				348109		297836	424321			462900		574387
IsMasterProtein	Q6ZPI0	Protein Jade-1 OS=Mus musculus OX=10090 GN=Jade1 PE=1 SV=2	14	10	56	10	834	93.8	7.69	391975	212414	604605	6.39651e+06	4.60428e+06	7.62131e+06	7.06981e+06	1.0117e+07	9.16365e+06	7.85489e+06	818887	1.10334e+07
IsMasterProtein	P97822	Acidic leucine-rich nuclear phosphoprotein 32 family member E OS=Mus musculus OX=10090 GN=Anp32e PE=1 SV=2	14	3	16	3	260	29.6	3.88	410845	638622	372535	2.13289e+06	1.51644e+06	2.70544e+06	4.85652e+06	4.17514e+06	4.10206e+06	5.89956e+06	863073	7.3645e+06
IsMasterProtein	P61327	Protein mago nashi homolog OS=Mus musculus OX=10090 GN=Magoh PE=2 SV=1	46	10	42	10	146	17.2	6.11	3.51926e+06	2.96363e+06	2.40115e+06	7.67827e+06	5.23192e+06	1.46499e+07	1.09587e+07	1.48131e+07	1.59904e+07	1.05603e+07	595528	1.38756e+07
IsMasterProtein	Q9CPY3	Sororin OS=Mus musculus OX=10090 GN=Cdca5 PE=1 SV=1	13	4	10	4	264	29	9.58				722348	119984	608450	802667	1.23209e+06	1.43838e+06	1.82584e+06		1.95812e+06
IsMasterProtein	Q8R080	G2 and S phase-expressed protein 1 OS=Mus musculus OX=10090 GN=Gtse1 PE=1 SV=2	17	10	41	10	741	78.7	9.39	557244	531601	298039	3.41135e+06	2.59857e+06	554301	3.23406e+06	3.24805e+06	1.87862e+06	3.58261e+06	959060	2.24949e+06
IsMasterProtein	Q9DBT3	Coiled-coil domain-containing protein 97 OS=Mus musculus OX=10090 GN=Ccdc97 PE=1 SV=1	2	1	4	1	340	38.7	4.6	44279.2	74124.7	40170.1			161166	545147	198194	705866		302588	114558
IsMasterProtein	Q8K3J1	NADH dehydrogenase [ubiquinone] iron-sulfur protein 8, mitochondrial OS=Mus musculus OX=10090 GN=Ndufs8 PE=1 SV=1	4	1	2	1	212	24	6.21	105434	84686.6	53583		249842	190434		125772
IsMasterProtein	Q05816	Fatty acid-binding protein 5 OS=Mus musculus OX=10090 GN=Fabp5 PE=1 SV=3	14	2	4	2	135	15.1	6.54	163424	149779	92621.5	368074	359886	399478	411176	400712		469483
IsMasterProtein	Q64378	Peptidyl-prolyl cis-trans isomerase FKBP5 OS=Mus musculus OX=10090 GN=Fkbp5 PE=1 SV=1	9	4	15	4	456	50.9	7.8	312502	161144	105358	852806	1.1036e+06	868531	1.79857e+06	2.61778e+06	1.92673e+06	3.69303e+06	167637	1.70431e+06
IsMasterProtein	Q5PT54	Sodium/bile acid cotransporter 5 OS=Mus musculus OX=10090 GN=Slc10a5 PE=2 SV=1	2	1	1	1	434	48.1	8.95
IsMasterProtein	P62754	40S ribosomal protein S6 OS=Mus musculus OX=10090 GN=Rps6 PE=1 SV=1	24	8	88	8	249	28.7	10.84	9.1804e+06	8.71115e+06	5.33521e+06	1.68944e+07	1.56492e+07	2.9108e+07	3.15996e+07	3.74235e+07	7.0664e+07	3.43745e+07	8.51418e+06	4.10598e+07
IsMasterProtein	Q9CWR0	Rho guanine nucleotide exchange factor 25 OS=Mus musculus OX=10090 GN=Arhgef25 PE=1 SV=1	1	1	14	1	618	68.2	5.29				14018538	15763748	7.82841e+06	30840968	11339725	32537784	29763976	23578344	39139712
IsMasterProtein	Q8VC70	RNA-binding motif, single-stranded-interacting protein 2 OS=Mus musculus OX=10090 GN=Rbms2 PE=1 SV=1	9	2	3	2	383	40.7	9.07
IsMasterProtein	P62309	Small nuclear ribonucleoprotein G OS=Mus musculus OX=10090 GN=Snrpg PE=1 SV=1	26	2	7	2	76	8.5	8.88	1.33854e+07	1.38148e+07	9.04465e+06	189358		2.91186e+06	1.96082e+06	2.90094e+06	1.18913e+07	3.42619e+06		11580720
IsMasterProtein	O70167	Phosphatidylinositol 4-phosphate 3-kinase C2 domain-containing subunit gamma OS=Mus musculus OX=10090 GN=Pik3c2g PE=2 SV=1	0	1	1	1	1506	171.5	6.87
IsMasterProtein	Q3TBW2	39S ribosomal protein L10, mitochondrial OS=Mus musculus OX=10090 GN=Mrpl10 PE=1 SV=2	3	1	2	1	262	29.4	9.69	114966	128430	90099.5	301061	619018	331267	267588					350034
IsMasterProtein	P17225	Polypyrimidine tract-binding protein 1 OS=Mus musculus OX=10090 GN=Ptbp1 PE=1 SV=2	35	11	78	8	527	56.4	8.34	8.02347e+06	6.20684e+06	4.05857e+06	2.03066e+07	4.21087e+07	6.90698e+07	4.91884e+07	63669726	1.02129e+08	3.33602e+07	1.71011e+07	8.50889e+07
IsMasterProtein	Q60841	Reelin OS=Mus musculus OX=10090 GN=Reln PE=1 SV=3	0	1	1	1	3461	387.2	5.73						300824		310954	441666
IsMasterProtein	Q9D787	RING-type E3 ubiquitin-protein ligase PPIL2 OS=Mus musculus OX=10090 GN=Ppil2 PE=1 SV=2	11	5	16	5	521	59	8.38		36783.1		1.1629e+06	1.2522e+06	1.47183e+06	1.93876e+06	1.54198e+06	1.08146e+06	299924	386312	373756
IsMasterProtein	Q8K2Z4	Condensin complex subunit 1 OS=Mus musculus OX=10090 GN=Ncapd2 PE=1 SV=2	9	13	22	13	1392	155.6	6.38	1.15501e+06	767891	604711	2.3638e+06	1.77635e+06	2728180	2.24029e+06	1.84114e+06	3.27807e+06	3.62576e+06	525250	1.47838e+06
IsMasterProtein	Q8BKI2	Trinucleotide repeat-containing gene 6B protein OS=Mus musculus OX=10090 GN=Tnrc6b PE=1 SV=2	0	1	2	1	1810	191.8	6.3	690098	550757	704527	1.2955e+06	340479	899593	602766	432817	335424	269937	3.7368e+06	512541
IsMasterProtein	P06745	Glucose-6-phosphate isomerase OS=Mus musculus OX=10090 GN=Gpi PE=1 SV=4	4	2	9	2	558	62.7	8.13	187932	167136	131164	615587	1.0586e+06	759862	662779	480153	362006	503539	446181	777299
IsMasterProtein	Q78IK2	ATP synthase membrane subunit DAPIT, mitochondrial OS=Mus musculus OX=10090 GN=Atp5md PE=1 SV=1	43	2	5	2	58	6.4	9.83	243492	217467	68748.6	130476		585402	245724	224214				719196
IsMasterProtein	Q52KB6	C2 domain-containing protein 3 OS=Mus musculus OX=10090 GN=C2cd3 PE=1 SV=3	0	1	1	1	2323	255.2	6.95	154825		77605.8		368058	378183	177532	172735		302948	217052
IsMasterProtein	A3KGS3	Ral GTPase-activating protein subunit alpha-2 OS=Mus musculus OX=10090 GN=Ralgapa2 PE=1 SV=2	1	2	8	1	1872	210.2	6.21		126237	92308		218062		94963.1
IsMasterProtein	Q80TP3	E3 ubiquitin-protein ligase UBR5 OS=Mus musculus OX=10090 GN=Ubr5 PE=1 SV=2	2	4	7	4	2792	308.2	5.85	55070.9			137659	208281	199788	241051	599292	122004	327323	230239	813976
IsMasterProtein	P97310	DNA replication licensing factor MCM2 OS=Mus musculus OX=10090 GN=Mcm2 PE=1 SV=3	38	33	195	33	904	102	5.72	1.26411e+07	1.19059e+07	7.96149e+06	3.10646e+07	7.77432e+06	3.08922e+07	3.33825e+07	3.90749e+07	5.43327e+07	5.70902e+07	5.25882e+06	8.87373e+07
IsMasterProtein	Q8K202	DNA-directed RNA polymerase I subunit RPA49 OS=Mus musculus OX=10090 GN=Polr1e PE=1 SV=2	10	4	7	4	482	54	8.19	614228	624306	476439	1.26223e+06		249765	545275	457123	1.05146e+06		232448	358612
IsMasterProtein	Q62261	Spectrin beta chain, non-erythrocytic 1 OS=Mus musculus OX=10090 GN=Sptbn1 PE=1 SV=2	2	6	14	6	2363	274.1	5.58	585493	556199	466048	408344	367915	666328	281642	700670	534506	659106		907109
IsMasterProtein	Q61464	Zinc finger protein 638 OS=Mus musculus OX=10090 GN=Znf638 PE=1 SV=2	16	27	94	27	1960	218	6.89	408805	197668	111902	7.80756e+06	7.05901e+06	8.70914e+06	1.2126e+07	9.71542e+06	1.39906e+07	1.72015e+07	3.10769e+06	1.76367e+07
IsMasterProtein	Q9QXK7	Cleavage and polyadenylation specificity factor subunit 3 OS=Mus musculus OX=10090 GN=Cpsf3 PE=1 SV=2	4	3	4	3	684	77.5	5.6	721974	549686	441441	1.31872e+06	6.29537e+06	1.12742e+06	1.25179e+06	324450	1.43471e+06	1.13625e+06	3.54804e+06	1.44934e+06
IsMasterProtein	Q8CIM8	Integrator complex subunit 4 OS=Mus musculus OX=10090 GN=Ints4 PE=1 SV=1	5	4	18	4	964	108.1	6.42	48370.5	102243	90593.4	985924	425912	741631	993095	1.17509e+06	839295	260018	167865	1.22723e+06
IsMasterProtein	B2RQC6	CAD protein OS=Mus musculus OX=10090 GN=Cad PE=1 SV=1	14	26	80	26	2225	243.1	6.43	8.74229e+06	8.05209e+06	6.40834e+06	6.55139e+06	4.95903e+06	1.15055e+07	5.93014e+06	8.7926e+06	3.33449e+06	7.01806e+06	274936	5.90025e+06
IsMasterProtein	O35134	DNA-directed RNA polymerase I subunit RPA1 OS=Mus musculus OX=10090 GN=Polr1a PE=1 SV=2	4	9	18	9	1717	194	6.93	219397	213127	160152	1.87673e+06	2.22976e+06	1.28696e+06	2.65749e+06	2.31271e+06	2.35265e+06	1.86686e+06	406385	2.34983e+06
IsMasterProtein	O35685	Nuclear migration protein nudC OS=Mus musculus OX=10090 GN=Nudc PE=1 SV=1	13	4	8	4	332	38.3	5.26	298805	154715	196241	747638	1.51863e+06		416701	590330		547149	608277	178614
IsMasterProtein	Q8C4A5	Putative Polycomb group protein ASXL3 OS=Mus musculus OX=10090 GN=Asxl3 PE=2 SV=3	0	1	1	1	2259	243.5	6.1
IsMasterProtein	Q9JJD0	THAP domain-containing protein 11 OS=Mus musculus OX=10090 GN=Thap11 PE=1 SV=1	3	1	1	1	305	33.3	8.82
IsMasterProtein	Q61666	Protein HIRA OS=Mus musculus OX=10090 GN=Hira PE=1 SV=3	1	1	1	1	1015	111.7	8.06				38636.9	212293	125833
IsMasterProtein	Q9EPL8	Importin-7 OS=Mus musculus OX=10090 GN=Ipo7 PE=1 SV=2	10	9	44	9	1038	119.4	4.82	823464	841658	636413	2.66512e+06	2.42233e+06	2.88792e+06	4.64722e+06	3.18832e+06	3.33309e+06	6.00771e+06	1.05315e+06	6.81926e+06
IsMasterProtein	Q8BX10	Serine/threonine-protein phosphatase PGAM5, mitochondrial OS=Mus musculus OX=10090 GN=Pgam5 PE=1 SV=1	9	3	5	3	288	32	9.04	224880	206634	170015	619834	579605	632158	124865	215361	592357	558300		1.23635e+06
IsMasterProtein	Q99JX1	Transcription initiation factor TFIID subunit 11 OS=Mus musculus OX=10090 GN=Taf11 PE=2 SV=1	5	1	3	1	211	23.3	5.24		143841		260525	339917		191977	221291	158935	199831		260735
IsMasterProtein	Q91VI7	Ribonuclease inhibitor OS=Mus musculus OX=10090 GN=Rnh1 PE=1 SV=1	14	5	7	5	456	49.8	4.78	1.15659e+06	1.18001e+06	431898	2.23327e+06	1.78551e+06	3.40789e+06	3.52373e+06	3.56574e+06	3.12916e+06	3.66545e+06		4.71975e+06
IsMasterProtein	Q689Z5	Protein strawberry notch homolog 1 OS=Mus musculus OX=10090 GN=Sbno1 PE=1 SV=2	10	14	29	14	1390	153.6	8.07				827433	1.54663e+06	1.62481e+06	1.89001e+06	2.50808e+06	3.47474e+06	4.39576e+06	496922	4.7044e+06
IsMasterProtein	Q9R099	Transducin beta-like protein 2 OS=Mus musculus OX=10090 GN=Tbl2 PE=1 SV=2	8	3	6	3	442	49.6	9.04				86592.1	118501	354751	295708	255302		459771	103533	679480
IsMasterProtein	P13705	DNA mismatch repair protein Msh3 OS=Mus musculus OX=10090 GN=Msh3 PE=2 SV=3	1	1	4	1	1091	123	7.91				139534	337488	135005		239965			296365
IsMasterProtein	Q9CQ69	Cytochrome b-c1 complex subunit 8 OS=Mus musculus OX=10090 GN=Uqcrq PE=1 SV=3	11	1	8	1	82	9.8	10.26	126570		44778.7	245509	414749	378251		301450		213505	93561.9
IsMasterProtein	Q9QZW9	Motor neuron and pancreas homeobox protein 1 OS=Mus musculus OX=10090 GN=Mnx1 PE=2 SV=2	3	1	1	1	404	41.3	7.87	88173.4	85089.6	48260.2	1.37165e+06	2.00532e+06	470931	921306	741831	736794	1278439	1.01064e+06	474601
IsMasterProtein	Q9R226	KH domain-containing, RNA-binding, signal transduction-associated protein 3 OS=Mus musculus OX=10090 GN=Khdrbs3 PE=1 SV=1	4	2	5	1	346	38.8	8.1							118440	399246	1078803	758154		651394
IsMasterProtein	Q921U8	Smoothelin OS=Mus musculus OX=10090 GN=Smtn PE=1 SV=2	5	4	7	4	923	100.2	8.95					80732.5		249901		190077	173583	232439	1.55369e+06
IsMasterProtein	Q3U564	mRNA-decapping enzyme 1B OS=Mus musculus OX=10090 GN=Dcp1b PE=1 SV=1	1	1	2	1	578	62.7	8.43				294606		344739	407685	399337	477779	556836		658508
IsMasterProtein	P97379	Ras GTPase-activating protein-binding protein 2 OS=Mus musculus OX=10090 GN=G3bp2 PE=1 SV=2	18	9	38	8	482	54.1	5.62	3.13238e+06	2.84344e+06	2.05844e+06	6.77638e+06	8.75038e+06	7.43926e+06	1.04934e+07	8.64227e+06	1.26256e+07	8.6963e+06	4.96241e+06	1.44904e+07
IsMasterProtein	A2A5R2	Brefeldin A-inhibited guanine nucleotide-exchange protein 2 OS=Mus musculus OX=10090 GN=Arfgef2 PE=1 SV=1	1	2	3	2	1792	202.1	6.55	55285.3			60204.5			150380	122643			232040
IsMasterProtein	P48772	Cytochrome c oxidase subunit 8B, mitochondrial OS=Mus musculus OX=10090 GN=Cox8b PE=3 SV=1	10	1	1	1	70	7.3	10.39				85073.8		313626			468755
IsMasterProtein	Q9JKK0	Calcipressin-3 OS=Mus musculus OX=10090 GN=Rcan3 PE=2 SV=1	3	1	1	1	239	27.1	4.74	1.04645e+06	867602	607151			1.74926e+06		403684	1.32679e+06	1.09619e+06
IsMasterProtein	Q9WTV7	E3 ubiquitin-protein ligase RLIM OS=Mus musculus OX=10090 GN=Rlim PE=1 SV=2	8	3	3	3	600	66.3	6.9
IsMasterProtein	Q6ZWV3	60S ribosomal protein L10 OS=Mus musculus OX=10090 GN=Rpl10 PE=1 SV=3	32	8	39	2	214	24.6	10.08	5.35392e+06	6.1747e+06	3756266	8.41852e+06	1.0243e+07	1.60058e+07	1.34268e+07	1.72706e+07	2.45798e+07	2.32655e+07	4.23947e+06	3.7195e+07
IsMasterProtein	P14115	60S ribosomal protein L27a OS=Mus musculus OX=10090 GN=Rpl27a PE=1 SV=5	28	4	26	4	148	16.6	11.12	6.00546e+06	5.32137e+06	3.69728e+06	1.10288e+07	11826578	2.3507e+07	1.65278e+07	2.51649e+07	4.66715e+07	2.75144e+07	14424194	5.67458e+07
IsMasterProtein	Q91VD9	NADH-ubiquinone oxidoreductase 75 kDa subunit, mitochondrial OS=Mus musculus OX=10090 GN=Ndufs1 PE=1 SV=2	12	9	22	9	727	79.7	5.72	2.20355e+06	2.1194e+06	1.4361e+06	1.17423e+06	512153	3.55183e+06	536505	508290	504677	1.31178e+06		832662
IsMasterProtein	Q71LX4	Talin-2 OS=Mus musculus OX=10090 GN=Tln2 PE=1 SV=3	1	3	4	1	2375	253.5	5.8					107280	321565				100943	93952.8
IsMasterProtein	Q9CYH6	Ribosome biogenesis regulatory protein homolog OS=Mus musculus OX=10090 GN=Rrs1 PE=1 SV=1	8	3	5	3	365	41.5	10.77				360570	625489		609742		319811		345461	206471
IsMasterProtein	Q9D7N3	28S ribosomal protein S9, mitochondrial OS=Mus musculus OX=10090 GN=Mrps9 PE=1 SV=3	19	7	13	7	390	44.9	8.81	1.26124e+06	1.37357e+06	710972	762045	2.11563e+06	1.74639e+06	769248	455554	579483	917085	759565	715156
IsMasterProtein	Q640L5	Coiled-coil domain-containing protein 18 OS=Mus musculus OX=10090 GN=Ccdc18 PE=1 SV=1	0	1	1	1	1455	169.6	5.49
IsMasterProtein	Q9QWT9	Kinesin-like protein KIFC1 OS=Mus musculus OX=10090 GN=Kifc1 PE=1 SV=2	23	15	60	15	674	74.1	8.72	1.54422e+06	1.76741e+06	1.24611e+06	1.08608e+07	1.17566e+07	6.9635e+06	1.26398e+07	1.27984e+07	1.00996e+07	1.01462e+07	3.36252e+06	1.18367e+07
IsMasterProtein	P61164	Alpha-centractin OS=Mus musculus OX=10090 GN=Actr1a PE=1 SV=1	7	3	8	1	376	42.6	6.64	774988	795813	592528	1.50327e+06	2.08003e+06	705732	911243	1.12261e+06	915515	1.16823e+06	471383	911129
IsMasterProtein	Q91XD6	Vacuolar protein-sorting-associated protein 36 OS=Mus musculus OX=10090 GN=Vps36 PE=1 SV=1	2	1	3	1	386	43.7	7.15	531304	826679		384896	586048	891019	241625				32730.4
IsMasterProtein	Q8C0D0	Probable tRNA pseudouridine synthase 1 OS=Mus musculus OX=10090 GN=Trub1 PE=1 SV=1	3	1	1	1	338	36.3	8.09				305322	71832.3		701423	430673	320652	547272		607561
IsMasterProtein	Q9ERI5	Bifunctional arginine demethylase and lysyl-hydroxylase JMJD6 OS=Mus musculus OX=10090 GN=Jmjd6 PE=1 SV=2	2	1	1	1	403	46.5	8.9					212335					269619
IsMasterProtein	O09105	Neurogenic differentiation factor 4 OS=Mus musculus OX=10090 GN=Neurod4 PE=1 SV=1	2	1	2	1	330	37.1	7.17
IsMasterProtein	P70261	Paladin OS=Mus musculus OX=10090 GN=Pald1 PE=1 SV=1	1	1	1	1	859	96.7	6.58
IsMasterProtein	Q9ERV1	Probable E3 ubiquitin-protein ligase makorin-2 OS=Mus musculus OX=10090 GN=Mkrn2 PE=1 SV=2	2	1	1	1	416	46.6	7.34	92952.9		55958.1		482456	419790	337513	506287	565060	489997	564959	1.01396e+06
IsMasterProtein	Q5RL51	Glutathione S-transferase C-terminal domain-containing protein OS=Mus musculus OX=10090 GN=Gstcd PE=2 SV=1	2	1	1	1	634	70.6	7.61				116076	163122	101658	301870	184341		264633	445599	581408
IsMasterProtein	E9Q4F7	Ankyrin repeat domain-containing protein 11 OS=Mus musculus OX=10090 GN=Ankrd11 PE=1 SV=1	0	1	1	1	2643	296	6.98	249689	195623		702589	2485396		493044	533850			885975	461917
IsMasterProtein	Q9R0L7	A-kinase anchor protein 8-like OS=Mus musculus OX=10090 GN=Akap8l PE=1 SV=1	3	2	9	2	642	71.4	5.05				495704	589881	224538	390751	702804	625751	533503	187683	661789
IsMasterProtein	Q9Z2U1	Proteasome subunit alpha type-5 OS=Mus musculus OX=10090 GN=Psma5 PE=1 SV=1	13	3	23	3	241	26.4	4.79	1.02987e+06	1.14559e+06	646158	3.10399e+06	3.43727e+06	2.6702e+06	3.84726e+06	1.53749e+06	2.89614e+06	2.6043e+06	46300.1	5.36687e+06
IsMasterProtein	Q9CQS5	Serine/threonine-protein kinase RIO2 OS=Mus musculus OX=10090 GN=Riok2 PE=1 SV=1	1	1	1	1	547	62.5	6.43
IsMasterProtein	Q8R2K4	TAF6-like RNA polymerase II p300/CBP-associated factor-associated factor 65 kDa subunit 6L OS=Mus musculus OX=10090 GN=Taf6l PE=1 SV=1	2	1	2	1	616	67.2	8.92				84108.3			104501
IsMasterProtein	Q69ZK5	Kelch-like protein 14 OS=Mus musculus OX=10090 GN=Klhl14 PE=1 SV=2	1	1	1	1	630	70.9	6.68
IsMasterProtein	Q8CFZ4	Glypican-3 OS=Mus musculus OX=10090 GN=Gpc3 PE=1 SV=1	1	1	1	1	579	65.3	6.58				325145	262719			474196	347567		179329
IsMasterProtein	Q6NS57	Mitogen-activated protein kinase-binding protein 1 OS=Mus musculus OX=10090 GN=Mapkbp1 PE=1 SV=1	1	1	1	1	1503	162.8	6.71
IsMasterProtein	Q6PHQ8	N-alpha-acetyltransferase 35, NatC auxiliary subunit OS=Mus musculus OX=10090 GN=Naa35 PE=1 SV=1	1	1	1	1	725	83.3	7.3					203666
IsMasterProtein	Q5XJY5	Coatomer subunit delta OS=Mus musculus OX=10090 GN=Arcn1 PE=1 SV=2	19	10	32	10	511	57.2	6.21	1.62891e+06	885873	570488	1.32074e+06	1.8248e+06	1913242	1.45112e+06	1.54129e+06	1.49571e+06	1.34912e+06	208103	2.39414e+06
IsMasterProtein	Q8BWM0	Prostaglandin E synthase 2 OS=Mus musculus OX=10090 GN=Ptges2 PE=1 SV=3	3	1	1	1	384	43.3	9
IsMasterProtein	Q9D1E6	Tubulin-folding cofactor B OS=Mus musculus OX=10090 GN=Tbcb PE=1 SV=2	15	4	6	4	244	27.4	5.24	72897.4	180470		890364	899530	1.78926e+06	1.74195e+06		3.34498e+06	4.69463e+06	163737	846841
IsMasterProtein	Q9ERH4	Nucleolar and spindle-associated protein 1 OS=Mus musculus OX=10090 GN=Nusap1 PE=1 SV=1	6	3	5	3	427	48.5	9.89				301039	287703	95210.5	367828	132317	212193	618412	182290	605403
IsMasterProtein	P28740	Kinesin-like protein KIF2A OS=Mus musculus OX=10090 GN=Kif2a PE=1 SV=2	10	7	26	7	705	79.7	6.73	876972	789173	517709	2.3362e+06	3.13781e+06	2.7008e+06	2.28786e+06	3.67136e+06	2.25569e+06	1.73786e+06	1.54734e+06	3.59014e+06
IsMasterProtein	Q9EQQ0	Histone-lysine N-methyltransferase SUV39H2 OS=Mus musculus OX=10090 GN=Suv39h2 PE=1 SV=1	12	7	19	7	477	54.1	9.04	5.48407e+06	275107	3.30941e+06	6.32044e+06	703998	1.10015e+07	3.12874e+06	5.90661e+06	4.00138e+06	7.0869e+06	718473	5.25381e+06
IsMasterProtein	Q09XV5	Chromodomain-helicase-DNA-binding protein 8 OS=Mus musculus OX=10090 GN=Chd8 PE=1 SV=1	3	7	16	5	2582	290.7	6.42	425485	487574	249503	588897	605448		1.19625e+06	1.2424e+06	424535	231011	527321	785129
IsMasterProtein	Q8R4H2	Rho guanine nucleotide exchange factor 12 OS=Mus musculus OX=10090 GN=Arhgef12 PE=1 SV=2	1	1	1	1	1543	172.2	5.74
IsMasterProtein	Q9D5R3	Centrosomal protein of 83 kDa OS=Mus musculus OX=10090 GN=Cep83 PE=1 SV=2	1	1	1	1	692	81.9	6.61
IsMasterProtein	Q6PAL0	BEN domain-containing protein 3 OS=Mus musculus OX=10090 GN=Bend3 PE=1 SV=1	10	7	15	7	825	94.1	5.55		82934.1		896398	767183	363604	1.14964e+06	489671	1.15982e+06	1.06948e+06	349877	1.96195e+06
IsMasterProtein	O88665	Bromodomain-containing protein 7 OS=Mus musculus OX=10090 GN=Brd7 PE=1 SV=1	1	1	3	1	651	74	6.38				232876	447575	304717	355596	259900			80768
IsMasterProtein	Q80WQ9	Zinc finger BED domain-containing protein 4 OS=Mus musculus OX=10090 GN=Zbed4 PE=2 SV=1	1	1	1	1	1168	130.3	6.76				456404	361130			468764		175790	241521
IsMasterProtein	Q924A2	Protein capicua homolog OS=Mus musculus OX=10090 GN=Cic PE=1 SV=2	1	1	1	1	2510	258	8.02
IsMasterProtein	Q8CB77	Elongin-A OS=Mus musculus OX=10090 GN=Eloa PE=1 SV=3	6	5	11	5	773	87.1	9.61				220967	272071	92330.2	228288		143395	752160	436881	299321
IsMasterProtein	O70194	Eukaryotic translation initiation factor 3 subunit D OS=Mus musculus OX=10090 GN=Eif3d PE=1 SV=2	20	8	58	8	548	63.9	6.05	3.11103e+06	3.75779e+06	2.39142e+06	5.2959e+06	3.8031e+06	6.15013e+06	7.4305e+06	9.8034e+06	1.0591e+07	9.23137e+06		9.2109e+06
IsMasterProtein	P31266	Recombining binding protein suppressor of hairless OS=Mus musculus OX=10090 GN=Rbpj PE=1 SV=1	8	3	12	3	526	58.5	8.13	279676	189922	200320	1.19859e+06		1.90283e+06	1.88274e+06	2.47597e+06	3.15833e+06	2.341e+06		4.55036e+06
IsMasterProtein	Q8CFI2	Ubiquitin-conjugating enzyme E2 R1 OS=Mus musculus OX=10090 GN=Cdc34 PE=1 SV=1	3	1	1	1	235	26.6	4.56											40242.9	300134
IsMasterProtein	Q9D2X5	MAU2 chromatid cohesion factor homolog OS=Mus musculus OX=10090 GN=Mau2 PE=1 SV=3	4	3	4	3	619	69.5	7.25				392604	490494	473126	800723	877527	725151	765560	396638	698222
IsMasterProtein	Q8K268	ATP-binding cassette sub-family F member 3 OS=Mus musculus OX=10090 GN=Abcf3 PE=1 SV=1	2	2	4	2	709	79.8	6.16	126504	98533.5	81465.1	1051035		896504
IsMasterProtein	Q0VEE6	Zinc finger protein 800 OS=Mus musculus OX=10090 GN=Znf800 PE=1 SV=1	3	2	5	2	662	74.8	9.42	5899021	6563263	3.39405e+06								19762576
IsMasterProtein	Q8R2Q0	Tripartite motif-containing protein 29 OS=Mus musculus OX=10090 GN=Trim29 PE=1 SV=1	2	1	1	1	587	65.8	7.14				64984.4	159146	69709.2	105837	134269			88521.8	806577
IsMasterProtein	Q8BKS9	Pumilio homolog 3 OS=Mus musculus OX=10090 GN=Pum3 PE=1 SV=2	2	1	1	1	647	72.8	9.66
IsMasterProtein	Q9DB20	ATP synthase subunit O, mitochondrial OS=Mus musculus OX=10090 GN=Atp5po PE=1 SV=1	40	8	42	8	213	23.3	9.99	3.10341e+06	2.65859e+06	3.40001e+06	5.89644e+06	8.14754e+06	1.58392e+07	4.47873e+06	8.63876e+06	8.25022e+06	8.72469e+06	1.75456e+06	1.13598e+07
IsMasterProtein	P23798	Polycomb group RING finger protein 2 OS=Mus musculus OX=10090 GN=Pcgf2 PE=1 SV=2	6	2	3	2	342	37.7	7.93				325448	81443	833533	459156	418799	573544	482675		688875
IsMasterProtein	Q8CGS6	DNA polymerase theta OS=Mus musculus OX=10090 GN=Polq PE=1 SV=2	0	1	1	1	2544	280.5	7.34		156224		555246	754382	407596	723472		605240	753743
IsMasterProtein	P62843	40S ribosomal protein S15 OS=Mus musculus OX=10090 GN=Rps15 PE=1 SV=2	13	1	2	1	145	17	10.39
IsMasterProtein	Q6ZWQ0	Nesprin-2 OS=Mus musculus OX=10090 GN=Syne2 PE=1 SV=2	0	2	2	2	6874	782.2	5.33	542125	621130	395366	537728	119648	1.71324e+06	1.20645e+06	2.54729e+06	2.99072e+06	2.41578e+06		3.39689e+06
IsMasterProtein	Q6P9L6	Kinesin-like protein KIF15 OS=Mus musculus OX=10090 GN=Kif15 PE=1 SV=1	1	2	3	2	1387	160	6.05	276234	211777	82528.8	604612	1.04695e+06	158047	385570	435378			679329	1.04713e+06
IsMasterProtein	Q9R0L6	Pericentriolar material 1 protein OS=Mus musculus OX=10090 GN=Pcm1 PE=1 SV=2	1	1	1	1	2025	228.7	5.01
IsMasterProtein	Q9Z120	tRNA (guanine-N(7)-)-methyltransferase OS=Mus musculus OX=10090 GN=Mettl1 PE=1 SV=1	3	1	2	1	268	30.6	7.34	163502	112041	151206						419679	445656
IsMasterProtein	Q9DCA2	28S ribosomal protein S11, mitochondrial OS=Mus musculus OX=10090 GN=Mrps11 PE=1 SV=2	8	1	1	1	191	20.2	10.77
IsMasterProtein	Q9CQE1	Protein NipSnap homolog 3B OS=Mus musculus OX=10090 GN=Nipsnap3b PE=1 SV=1	2	1	2	1	247	28.3	9.48
IsMasterProtein	P49070	Calcium signal-modulating cyclophilin ligand OS=Mus musculus OX=10090 GN=Camlg PE=1 SV=2	2	1	1	1	294	32.5	7.74
IsMasterProtein	O55028	[3-methyl-2-oxobutanoate dehydrogenase [lipoamide]] kinase, mitochondrial OS=Mus musculus OX=10090 GN=Bckdk PE=1 SV=1	7	3	8	3	412	46.6	8.91	271523	139390	74977.5	144189		180319			56032		85348.2	102720
IsMasterProtein	Q99PP7	E3 ubiquitin-protein ligase TRIM33 OS=Mus musculus OX=10090 GN=Trim33 PE=1 SV=2	6	6	9	6	1142	123.8	6.74				5621878	9.92032e+06	2.9521e+06	2.46048e+07	9.18521e+06	9.39689e+06	1.32409e+07	3.90152e+06	2.94554e+07
IsMasterProtein	P43275	Histone H1.1 OS=Mus musculus OX=10090 GN=H1-1 PE=1 SV=2	38	8	95	4	213	21.8	10.93	999455	4.49628e+06	2.80619e+06	1.34779e+08	2.21724e+08	1.18997e+08	3.82927e+08	2.61615e+08	3.67642e+08	3.68196e+08	2.73174e+08	7.70507e+08
IsMasterProtein	Q8CG14	Complement C1s-A subcomponent OS=Mus musculus OX=10090 GN=C1sa PE=2 SV=2	1	1	1	1	688	76.8	5.08				260597		672756	1.55605e+06	1.47933e+06	2.85285e+06	2287866		5934344
IsMasterProtein	Q922U1	U4/U6 small nuclear ribonucleoprotein Prp3 OS=Mus musculus OX=10090 GN=Prpf3 PE=1 SV=1	13	9	45	9	683	77.4	9.5	243775	416133	256503	3.54001e+06	3.75221e+06	1.90273e+06	5.73028e+06	4.47395e+06	6.13563e+06	5.12941e+06	1.2434e+06	7.54861e+06
IsMasterProtein	P97315	Cysteine and glycine-rich protein 1 OS=Mus musculus OX=10090 GN=Csrp1 PE=1 SV=3	21	3	11	3	193	20.6	8.57	627690	574903	387391	1266742	2.85835e+06	827685	1.00615e+06		606925	693964	814197	565336
IsMasterProtein	Q9CY66	H/ACA ribonucleoprotein complex subunit 1 OS=Mus musculus OX=10090 GN=Gar1 PE=1 SV=1	13	3	17	3	231	23.5	11.02	154779	173164	192369	600674	469680	1.98427e+06	1.88649e+06	2.24631e+06	2.79624e+06	3.1128e+06		3.71614e+06
IsMasterProtein	Q9DAW6	U4/U6 small nuclear ribonucleoprotein Prp4 OS=Mus musculus OX=10090 GN=Prpf4 PE=1 SV=1	21	9	48	9	521	58.3	7.28	965913	1.09737e+06	863309	2.64004e+06	4.39033e+06	4.21138e+06	4.85441e+06	4.24666e+06	6.26252e+06	5.83499e+06	1.32032e+06	7.40217e+06
IsMasterProtein	P43247	DNA mismatch repair protein Msh2 OS=Mus musculus OX=10090 GN=Msh2 PE=1 SV=1	37	32	196	32	935	104.1	5.96	9.41003e+06	9.9019e+06	5.67984e+06	3.48684e+07	3.89547e+07	6.41988e+07	4.78992e+07	6.50464e+07	7.53576e+07	7.39096e+07	1.22389e+07	9.51641e+07
IsMasterProtein	Q8BT60	Copine-3 OS=Mus musculus OX=10090 GN=Cpne3 PE=1 SV=2	3	2	7	1	533	59.5	5.78	203926	326266	143056	701171	672205	465802	429795	416654	272038	378524	475391	726033
IsMasterProtein	P16460	Argininosuccinate synthase OS=Mus musculus OX=10090 GN=Ass1 PE=1 SV=1	21	10	35	10	412	46.6	8.22	5.2985e+06	4.57005e+06	3.42738e+06	7.6939e+06	8.87596e+06	1.76857e+07	1.12512e+07	1.02369e+07	1.47468e+07	1.18438e+07	810627	1.06042e+07
IsMasterProtein	Q9CQE6	Histone chaperone ASF1A OS=Mus musculus OX=10090 GN=Asf1a PE=1 SV=1	11	2	4	2	204	22.9	4.41		143515	91017.4	422713	433482	420736	643611	1.85265e+06	1.52798e+06	1045269	86564.1	1.18905e+06
IsMasterProtein	Q80X90	Filamin-B OS=Mus musculus OX=10090 GN=Flnb PE=1 SV=3	17	37	136	33	2602	277.7	5.71	1.22582e+07	1.153e+07	8.0842e+06	1.00154e+07	1.00776e+07	1.58161e+07	8.95082e+06	7.33961e+06	1.04132e+07	1.15409e+07	1.73637e+06	1.39272e+07
IsMasterProtein	Q8R4E6	Purine-rich element-binding protein gamma OS=Mus musculus OX=10090 GN=Purg PE=1 SV=1	4	1	1	1	350	39.9	9.51
IsMasterProtein	Q8VE73	Cullin-7 OS=Mus musculus OX=10090 GN=Cul7 PE=1 SV=2	1	2	2	2	1689	192.2	6.29
IsMasterProtein	Q64436	Potassium-transporting ATPase alpha chain 1 OS=Mus musculus OX=10090 GN=Atp4a PE=1 SV=3	2	2	2	2	1033	113.9	5.88	139556	129669	114456	196421		234883	285285			235093		519375
IsMasterProtein	Q99KN9	Clathrin interactor 1 OS=Mus musculus OX=10090 GN=Clint1 PE=1 SV=2	1	1	1	1	631	68.5	6.25	185873	143117	120073	141395	289313	1.00713e+06		1.4478e+06	668314		59223.5	843167
IsMasterProtein	P62830	60S ribosomal protein L23 OS=Mus musculus OX=10090 GN=Rpl23 PE=1 SV=1	46	6	59	6	140	14.9	10.51	9.6233e+06	7.84418e+06	5.47913e+06	3.23574e+07	3.1389e+07	3.28044e+07	3.92298e+07	3.50573e+07	6.61569e+07	5.10289e+07	1.92285e+07	6.584e+07
IsMasterProtein	O70456	14-3-3 protein sigma OS=Mus musculus OX=10090 GN=Sfn PE=1 SV=2	19	5	35	2	248	27.7	4.78
IsMasterProtein	P40201	Chromodomain-helicase-DNA-binding protein 1 OS=Mus musculus OX=10090 GN=Chd1 PE=1 SV=3	11	19	62	10	1711	196.3	7.37	756615	421773	329990	6.1642e+06	6.74375e+06	7.90044e+06	1.12341e+07	1.35502e+07	1.51189e+07	1.14435e+07	9.51791e+06	2.26909e+07
IsMasterProtein	Q7TQK1	Integrator complex subunit 7 OS=Mus musculus OX=10090 GN=Ints7 PE=1 SV=1	8	6	17	6	966	106.8	8.22	96314.7	137936	67866.9	263925	375202	667130	329091	586212	828717	604189		1.00213e+06
IsMasterProtein	Q3UU96	Serine/threonine-protein kinase MRCK alpha OS=Mus musculus OX=10090 GN=Cdc42bpa PE=1 SV=2	0	1	1	1	1719	195.4	6.51				300301	1.82125e+06		655645		3174742		1120263	3.95839e+06
IsMasterProtein	Q8BGQ7	Alanine--tRNA ligase, cytoplasmic OS=Mus musculus OX=10090 GN=Aars PE=1 SV=1	15	16	63	16	968	106.8	5.67	4.56829e+06	4.42436e+06	3.1344e+06	6.58033e+06	6.42452e+06	4.8904e+06	8.16382e+06	1.01577e+07	7.64755e+06	1.02852e+07	2.63235e+06	6.80811e+06
IsMasterProtein	Q9WTK2	Chromodomain Y-like protein OS=Mus musculus OX=10090 GN=Cdyl PE=1 SV=1	5	3	5	3	593	65.2	8.6				245699	360766		248464	269582		265124	123708
IsMasterProtein	Q8CHC4	Synaptojanin-1 OS=Mus musculus OX=10090 GN=Synj1 PE=1 SV=3	1	1	1	1	1574	172.5	6.89				164467			494969			230755		351874
IsMasterProtein	P47757	F-actin-capping protein subunit beta OS=Mus musculus OX=10090 GN=Capzb PE=1 SV=3	21	5	26	5	277	31.3	5.74	698605	952772	589859	3.41821e+06	3.56225e+06	2.16468e+06	1.81232e+06	4.47709e+06	1.6642e+06	1.7885e+06	935438	2.43682e+06
IsMasterProtein	Q9EQT6	Synaptotagmin-13 OS=Mus musculus OX=10090 GN=Syt13 PE=1 SV=1	1	1	3	1	426	46.8	7.53	157288		182678	749236	1.79672e+06	975379	807231	650492	1.23205e+06	1.02881e+06	1.09864e+06	2.57855e+06
IsMasterProtein	Q9WTK3	Glycosylphosphatidylinositol anchor attachment 1 protein OS=Mus musculus OX=10090 GN=Gpaa1 PE=1 SV=3	1	1	1	1	621	67.9	8.4
IsMasterProtein	Q3URK3	Methylcytosine dioxygenase TET1 OS=Mus musculus OX=10090 GN=Tet1 PE=1 SV=2	2	4	14	4	2007	219.1	8.19				785566	875612	1.03934e+06	204864	1.15599e+06	1.11471e+06		89687.4
IsMasterProtein	Q91YP3	Deoxyribose-phosphate aldolase OS=Mus musculus OX=10090 GN=Dera PE=1 SV=1	6	2	2	2	318	35	8.72	61000.3			172110	173551	95578.7			123417	187832
IsMasterProtein	Q8BX07	Carboxy-terminal domain RNA polymerase II polypeptide A small phosphatase 2 OS=Mus musculus OX=10090 GN=Ctdsp2 PE=2 SV=1	3	1	1	1	270	30.5	5.81
IsMasterProtein	Q9QUK4	Baculoviral IAP repeat-containing protein 1b OS=Mus musculus OX=10090 GN=Naip2 PE=1 SV=2	0	1	2	1	1447	164	6.51
IsMasterProtein	Q61839	C-type natriuretic peptide OS=Mus musculus OX=10090 GN=Nppc PE=3 SV=1	6	1	1	1	126	13.3	10.24
IsMasterProtein	P61025	Cyclin-dependent kinases regulatory subunit 1 OS=Mus musculus OX=10090 GN=Cks1b PE=3 SV=1	20	2	2	1	79	9.7	8.94
IsMasterProtein	Q07417	Short-chain specific acyl-CoA dehydrogenase, mitochondrial OS=Mus musculus OX=10090 GN=Acads PE=1 SV=2	8	3	5	3	412	44.9	8.47	562343	505332	432487	331796		659293		262300		174193		421216
IsMasterProtein	Q9DBG6	Dolichyl-diphosphooligosaccharide--protein glycosyltransferase subunit 2 OS=Mus musculus OX=10090 GN=Rpn2 PE=1 SV=1	18	8	38	8	631	69	5.81	329082	588086	434813	653940	1.281e+06	2.95328e+06	976735	1.6251e+06	1.50523e+06	1.79515e+06		2.11292e+06
IsMasterProtein	P59326	YTH domain-containing family protein 1 OS=Mus musculus OX=10090 GN=Ythdf1 PE=1 SV=1	12	6	26	2	559	60.8	8.95	783242	159186	431972			628126		530473	1.06457e+06			1.44159e+06
IsMasterProtein	CON_Q14533	Keratin, type II cuticular Hb1 OS=Homo sapiens GN=KRT81 PE=1 SV=3	7	5	12	3	505	54.9	5.47				90883.1	2.36983e+06	87229.7	233109		201938		151108	502958
IsMasterProtein	Q8C1D8	Protein IWS1 homolog OS=Mus musculus OX=10090 GN=Iws1 PE=1 SV=1	5	3	9	3	766	85.2	4.67				387894	430447	1.57788e+06	1.54586e+06	1.7132e+06	2.26478e+06	1.51042e+06		748006
IsMasterProtein	Q9R1X4	Protein timeless homolog OS=Mus musculus OX=10090 GN=Timeless PE=1 SV=3	8	8	17	8	1197	137.4	5.49	844338	902463	535457	927699	130225	1.72016e+06	2.03782e+06	1.88553e+06	2.6163e+06	2224062	170641	3.54263e+06
IsMasterProtein	Q8JZM7	Parafibromin OS=Mus musculus OX=10090 GN=Cdc73 PE=1 SV=1	27	13	47	13	531	60.5	9.61	270593	423757	191852	5.07696e+06	7.28644e+06	3.33014e+06	9.07319e+06	7.75547e+06	1.15893e+07	1.51318e+07	2.2022e+06	1.73032e+07
IsMasterProtein	P62331	ADP-ribosylation factor 6 OS=Mus musculus OX=10090 GN=Arf6 PE=1 SV=2	16	3	3	2	175	20.1	8.95
IsMasterProtein	Q8K409	DNA polymerase beta OS=Mus musculus OX=10090 GN=Polb PE=1 SV=3	3	1	1	1	335	38.3	8.85
IsMasterProtein	Q8R5G7	Arf-GAP with Rho-GAP domain, ANK repeat and PH domain-containing protein 3 OS=Mus musculus OX=10090 GN=Arap3 PE=1 SV=3	0	1	1	1	1538	169.6	6.84				62291.6		215664	581357		948742	975424		775140
IsMasterProtein	A2ARP9	Cation channel sperm-associated protein 2 OS=Mus musculus OX=10090 GN=Catsper2 PE=1 SV=2	2	1	2	1	588	68.5	5.03	51491.5		27395.1	90046.6	219897			104700			177838
IsMasterProtein	Q9DC48	Pre-mRNA-processing factor 17 OS=Mus musculus OX=10090 GN=Cdc40 PE=2 SV=1	6	4	10	4	579	65.4	7.06	164770	196998	126103	539474	1.25446e+06	852980	539489	549673	370266	300492	444616	603733
IsMasterProtein	Q8BJZ4	28S ribosomal protein S35, mitochondrial OS=Mus musculus OX=10090 GN=Mrps35 PE=1 SV=2	7	2	6	2	320	36	8.59	1.03975e+06	1.28126e+06	803364	1.54003e+06	919751	1.79781e+06	801944	1.78159e+06	826770	884296		1.02206e+06
IsMasterProtein	Q8K301	Probable ATP-dependent RNA helicase DDX52 OS=Mus musculus OX=10090 GN=Ddx52 PE=2 SV=2	1	1	1	1	598	67.4	9.57
IsMasterProtein	Q6DIC0	Probable global transcription activator SNF2L2 OS=Mus musculus OX=10090 GN=Smarca2 PE=1 SV=1	5	8	31	1	1577	180.1	7.2	144495	154702	109753	495167		1.17674e+06	752145	1.20711e+06	1.39565e+06	1.02955e+06		1.95478e+06
IsMasterProtein	Q924T7	E3 ubiquitin-protein ligase RNF31 OS=Mus musculus OX=10090 GN=Rnf31 PE=1 SV=2	1	1	1	1	1066	119.2	6.52
IsMasterProtein	Q61575	Forkhead box protein N1 OS=Mus musculus OX=10090 GN=Foxn1 PE=1 SV=1	2	2	2	1	648	69.2	6.09	285866	338291	181286	197564	158204	771297	212704	415454	942698	1.08841e+06		927895
IsMasterProtein	Q7TPD1	F-box only protein 11 OS=Mus musculus OX=10090 GN=Fbxo11 PE=1 SV=3	2	2	2	2	930	103.7	7.05											172200	194030
IsMasterProtein	Q61166	Microtubule-associated protein RP/EB family member 1 OS=Mus musculus OX=10090 GN=Mapre1 PE=1 SV=3	22	5	22	5	268	30	5.22	814075	395574	343581	1.74675e+06	232545	2.13402e+06	2.40542e+06	2.33641e+06	2.48027e+06	2.75155e+06	97995.1	3.66216e+06
IsMasterProtein	Q9JMG7	Hepatoma-derived growth factor-related protein 3 OS=Mus musculus OX=10090 GN=Hdgfl3 PE=1 SV=2	4	1	5	1	202	22.4	8.4				113315	156861		497928	427935	802749	644611		1.16924e+06
IsMasterProtein	P45481	CREB-binding protein OS=Mus musculus OX=10090 GN=Crebbp PE=1 SV=3	3	5	20	3	2441	265.3	8.54	123501	95402.1	59220.1	232208		264006	121729		262379	481057
IsMasterProtein	Q6A009	E3 ubiquitin-protein ligase listerin OS=Mus musculus OX=10090 GN=Ltn1 PE=1 SV=3	1	2	4	2	1767	198.8	6.55	313631	97027.7	271775	527756		571348		180130			107161
IsMasterProtein	Q80W93	Hydrocephalus-inducing protein OS=Mus musculus OX=10090 GN=Hydin PE=1 SV=2	0	1	1	1	5154	581.2	6.38	1.46469e+06	1.3868e+06	1.00125e+06	711286	1.57499e+06	1.32327e+06	485972	400995		685026		537373
IsMasterProtein	Q8K363	ATP-dependent RNA helicase DDX18 OS=Mus musculus OX=10090 GN=Ddx18 PE=1 SV=1	11	7	24	7	660	74.1	9.52				1.20892e+06	1.20377e+06	2.11525e+06	1.69542e+06	2.13437e+06	2.90478e+06	2.80563e+06	277176	3.07026e+06
IsMasterProtein	Q7TT18	Activating transcription factor 7-interacting protein 1 OS=Mus musculus OX=10090 GN=Atf7ip PE=1 SV=1	1	1	7	1	1306	138.5	4.77				304013	368464		314724	521183	200832	450575	188020	259449
IsMasterProtein	Q9DBH0	NEDD4-like E3 ubiquitin-protein ligase WWP2 OS=Mus musculus OX=10090 GN=Wwp2 PE=1 SV=1	3	2	2	2	870	98.7	7.11	36126.3				106527
IsMasterProtein	O35129	Prohibitin-2 OS=Mus musculus OX=10090 GN=Phb2 PE=1 SV=1	58	17	109	17	299	33.3	9.83	3.56886e+07	3.36353e+07	2.44819e+07	3.65836e+07	4.47548e+07	6.29911e+07	2.99107e+07	3.61625e+07	5.25433e+07	4.18333e+07	1.06862e+07	5.20211e+07
IsMasterProtein	Q91X20	Set1/Ash2 histone methyltransferase complex subunit ASH2 OS=Mus musculus OX=10090 GN=Ash2l PE=1 SV=1	12	7	19	7	623	68.2	5.69	1.27742e+06		56337	1.74592e+06	2.72605e+06	1.96025e+06	2.24386e+06	5.58866e+06	2.81492e+06	5.53636e+06	1.24296e+06	5.16231e+06
IsMasterProtein	Q499E4	Zinc finger protein DZIP1L OS=Mus musculus OX=10090 GN=Dzip1l PE=1 SV=1	1	1	1	1	774	87.5	8.27					153925			1.14246e+06				381136
IsMasterProtein	Q9CYG7	Mitochondrial import receptor subunit TOM34 OS=Mus musculus OX=10090 GN=Tomm34 PE=1 SV=1	21	5	12	5	309	34.3	9.14		98435.4	51198.1	214289	153851	343233	401351	355814	1.71544e+06	891102	149522	2.70484e+06
IsMasterProtein	P11157	Ribonucleoside-diphosphate reductase subunit M2 OS=Mus musculus OX=10090 GN=Rrm2 PE=1 SV=1	9	3	9	3	390	45.1	5.45	232278	287761	181283	238895		936574	387032	953925	991376	797750		902610
IsMasterProtein	Q8K284	General transcription factor 3C polypeptide 1 OS=Mus musculus OX=10090 GN=Gtf3c1 PE=1 SV=2	2	5	11	5	2101	237.3	7.25				484470	864294	514583	694588	186171	416825	476160	167085	481026
IsMasterProtein	O08811	General transcription and DNA repair factor IIH helicase subunit XPD OS=Mus musculus OX=10090 GN=Ercc2 PE=1 SV=2	1	1	5	1	760	86.8	6.92		63879.5		254379	301787	209281	249005			191161	151923	272937
IsMasterProtein	Q62189	U1 small nuclear ribonucleoprotein A OS=Mus musculus OX=10090 GN=Snrpa PE=1 SV=3	23	7	32	5	287	31.8	9.8	860638	747405	1081320	6.17746e+06	8.52202e+06	7.85261e+06	7.91805e+06	1.17045e+07	1.28964e+07	9.21057e+06	3.00406e+06	9.14219e+06
IsMasterProtein	Q9DBR7	Protein phosphatase 1 regulatory subunit 12A OS=Mus musculus OX=10090 GN=Ppp1r12a PE=1 SV=2	1	1	1	1	1029	114.9	5.49	86384.9	111204			78152.6							190688
IsMasterProtein	Q8C0D5	Elongation factor-like GTPase 1 OS=Mus musculus OX=10090 GN=Efl1 PE=1 SV=1	1	1	3	1	1127	125.7	6.16	155273	184484	124795	141223	102732	587154	434454	9.44346e+06	846002	218929		840909
IsMasterProtein	Q9R059	Four and a half LIM domains protein 3 OS=Mus musculus OX=10090 GN=Fhl3 PE=1 SV=2	7	1	6	1	289	31.8	6.2	78984.9		49193.3	104151		133735	281358	636431	396406	410728		477982
IsMasterProtein	P63143	Voltage-gated potassium channel subunit beta-1 OS=Mus musculus OX=10090 GN=Kcnab1 PE=1 SV=2	3	2	3	2	401	44.7	9.32	135208	125845	88769.4			351685			562529	873061		483532
IsMasterProtein	Q8BH74	Nuclear pore complex protein Nup107 OS=Mus musculus OX=10090 GN=Nup107 PE=1 SV=1	11	9	38	9	926	106.7	5.43	4.71713e+06	5.37431e+06	3.32859e+06	7.45401e+06	9.75267e+06	8.11052e+06	9.43327e+06	6.43015e+06	8.35891e+06	5.51055e+06	8.2868e+06	9.21349e+06
IsMasterProtein	Q8R317	Ubiquilin-1 OS=Mus musculus OX=10090 GN=Ubqln1 PE=1 SV=1	7	1	1	1	582	61.9	4.94
IsMasterProtein	P53994	Ras-related protein Rab-2A OS=Mus musculus OX=10090 GN=Rab2a PE=1 SV=1	7	1	1	1	212	23.5	6.54
IsMasterProtein	B2RR83	3'-5' RNA helicase YTHDC2 OS=Mus musculus OX=10090 GN=Ythdc2 PE=1 SV=1	4	2	3	2	1445	161	8.51	1.45133e+06	1.1201e+06	897038	2.48717e+06	3.77376e+06	2.52405e+06	2.73184e+06		3.54255e+06	4783972	2.47232e+06	5319400
IsMasterProtein	Q8CGZ0	Calcium homeostasis endoplasmic reticulum protein OS=Mus musculus OX=10090 GN=Cherp PE=1 SV=1	5	6	18	6	936	106.1	9.14	453176	632522	544694	2.22706e+06	2.49868e+06	1.90296e+06	2.80348e+06	4.04138e+06	3.42835e+06	4.59371e+06	674224	5.96865e+06
IsMasterProtein	P19096	Fatty acid synthase OS=Mus musculus OX=10090 GN=Fasn PE=1 SV=2	17	39	170	39	2504	272.3	6.58	1.96382e+07	1.90833e+07	1.31256e+07	1.32072e+07	1.80969e+07	1.89197e+07	1.14125e+07	1.35045e+07	1.6089e+07	1.52522e+07	4.5869e+06	1.52583e+07
IsMasterProtein	P27600	Guanine nucleotide-binding protein subunit alpha-12 OS=Mus musculus OX=10090 GN=Gna12 PE=1 SV=3	3	1	2	1	379	44.1	9.83	262400	250961	163385	59490.4		239569						468151
IsMasterProtein	P97929	Breast cancer type 2 susceptibility protein homolog OS=Mus musculus OX=10090 GN=Brca2 PE=1 SV=2	0	1	1	1	3329	370.4	6.67
IsMasterProtein	Q8VEB3	UNC119-binding protein C5orf30 homolog OS=Mus musculus OX=10090 GN=D1Ertd622e PE=2 SV=1	3	1	1	1	207	23.1	9.45
IsMasterProtein	Q8C551	RAD51-associated protein 1 OS=Mus musculus OX=10090 GN=Rad51ap1 PE=1 SV=2	4	1	2	1	337	36.2	9.38
IsMasterProtein	A3KGB4	TBC1 domain family member 8B OS=Mus musculus OX=10090 GN=Tbc1d8b PE=1 SV=1	1	1	4	1	1114	127.8	5.49
IsMasterProtein	Q6AXC6	ATP-dependent DNA helicase DDX11 OS=Mus musculus OX=10090 GN=Ddx11 PE=1 SV=2	2	2	3	2	906	101.9	7.56								271353			119508
IsMasterProtein	Q5DU37	Zinc finger FYVE domain-containing protein 26 OS=Mus musculus OX=10090 GN=Zfyve26 PE=1 SV=2	0	1	2	1	2529	282.8	6.21												266153
IsMasterProtein	Q9JK23	Proteasome assembly chaperone 1 OS=Mus musculus OX=10090 GN=Psmg1 PE=1 SV=1	9	2	10	2	289	33.1	6.37	103227	230496	125720	168206	238275	359350	289031	320890	285263	555160
IsMasterProtein	Q8VCM8	Nicalin OS=Mus musculus OX=10090 GN=Ncln PE=1 SV=2	2	1	4	1	563	62.9	6.49
IsMasterProtein	Q8CB96	Ras association domain-containing protein 4 OS=Mus musculus OX=10090 GN=Rassf4 PE=1 SV=1	2	1	2	1	322	36.9	6.7				180308		185885	407794	492890	496046	451580		1269898
IsMasterProtein	P40336	Vacuolar protein sorting-associated protein 26A OS=Mus musculus OX=10090 GN=Vps26a PE=1 SV=1	12	3	9	3	327	38.1	6.57	582024	279155	190157	484997		746420	449176	865218		672182		1.40393e+06
IsMasterProtein	Q91V24	ATP-binding cassette sub-family A member 7 OS=Mus musculus OX=10090 GN=Abca7 PE=1 SV=1	0	1	1	1	2159	236.7	7.28
IsMasterProtein	P58059	28S ribosomal protein S21, mitochondrial OS=Mus musculus OX=10090 GN=Mrps21 PE=1 SV=1	15	1	3	1	87	10.6	10.32	271197	246232				505607	212449	214440		147539		291918
IsMasterProtein	Q6NV83	U2 snRNP-associated SURP motif-containing protein OS=Mus musculus OX=10090 GN=U2surp PE=1 SV=3	13	13	37	13	1029	118.2	8.47	1.4966e+06	1.12953e+06	984669	3.03547e+06	4.03864e+06	5.17778e+06	5.65524e+06	7.42224e+06	7.73195e+06	6.39681e+06	635960	8.88869e+06
IsMasterProtein	Q8BK64	Activator of 90 kDa heat shock protein ATPase homolog 1 OS=Mus musculus OX=10090 GN=Ahsa1 PE=1 SV=2	21	7	25	7	338	38.1	5.53	2.12161e+06	2.1026e+06	1.00379e+06	1.34812e+06	1.07099e+06	3.76077e+06	3.22259e+06	5.15028e+06	2.83542e+06	5.83292e+06		4.05126e+06
IsMasterProtein	Q7TNE3	Sperm-associated antigen 7 OS=Mus musculus OX=10090 GN=Spag7 PE=1 SV=1	6	1	4	1	227	25.9	7.43				196463			290690	238623	227239	245062
IsMasterProtein	P56546	C-terminal-binding protein 2 OS=Mus musculus OX=10090 GN=Ctbp2 PE=1 SV=2	28	12	69	8	445	48.9	6.95	5.24764e+06	4.74392e+06	3.36835e+06	2.10539e+07	2.53567e+07	2.95858e+07	3.36133e+07	3.0362e+07	5.24234e+07	5.39128e+07	2.89139e+07	8.35832e+07
IsMasterProtein	P42225	Signal transducer and activator of transcription 1 OS=Mus musculus OX=10090 GN=Stat1 PE=1 SV=1	1	1	1	1	749	87.1	5.58
IsMasterProtein	Q8CCJ9	PHD finger protein 20-like protein 1 OS=Mus musculus OX=10090 GN=Phf20l1 PE=1 SV=2	1	1	1	1	1013	113.8	7.27
IsMasterProtein	Q8R050	Eukaryotic peptide chain release factor GTP-binding subunit ERF3A OS=Mus musculus OX=10090 GN=Gspt1 PE=1 SV=2	4	3	11	3	636	68.6	5.21	880035	878352	516988	541890	389744	1.52725e+06	783483	1.39371e+06	2.80968e+06	1.40265e+06		3.14869e+06
IsMasterProtein	P48678	Prelamin-A/C OS=Mus musculus OX=10090 GN=Lmna PE=1 SV=2	27	17	55	16	665	74.2	6.98	249975	264946	150736	6.81607e+06	3.49124e+06	4.54297e+06	2.56514e+06	9.54796e+06	3.01968e+06	3.85675e+06	718536	5823377
IsMasterProtein	Q8K2Z8	Ubiquitin-conjugating enzyme E2 Q2 OS=Mus musculus OX=10090 GN=Ube2q2 PE=2 SV=2	2	1	1	1	378	42.9	5.03	146885	118324			188711	100456		216555		257418
IsMasterProtein	G5E8A8	Tektin-5 OS=Mus musculus OX=10090 GN=Tekt5 PE=1 SV=1	2	1	3	1	557	62.7	7.78			99902							168286	211595
IsMasterProtein	Q8K1N2	Pleckstrin homology-like domain family B member 2 OS=Mus musculus OX=10090 GN=Phldb2 PE=1 SV=2	1	1	1	1	1249	141.4	7.68
IsMasterProtein	Q8K114	Integrator complex subunit 9 OS=Mus musculus OX=10090 GN=Ints9 PE=1 SV=1	4	3	6	3	658	74	6.4		283827	82234.2	211884	506335	225710	154203	240548	341813	278235	264797	541441
IsMasterProtein	Q8R5C8	Zinc finger MYND domain-containing protein 11 OS=Mus musculus OX=10090 GN=Zmynd11 PE=1 SV=2	3	2	6	2	602	70.8	8.56	190101	135670	124015	553240	518643	305683	990726	699599	442206	638961	468834	1.09756e+06
IsMasterProtein	Q3UA37	Glutamine-rich protein 1 OS=Mus musculus OX=10090 GN=Qrich1 PE=1 SV=1	5	4	9	4	777	86.5	5.96	197855	75977.9	79743.3	229268	838228	807084	1.40187e+06	1.00189e+06	181334	1.19975e+06	87310.4	4.11418e+06
IsMasterProtein	CON_Q6KB66	Keratin, type II cytoskeletal 80 OS=Homo sapiens GN=KRT80 PE=1 SV=2	9	4	7	3	452	50.5	5.67	182457	105595	185992	1.10791e+06	179785	674768	811108	2.225e+06		249474	787261	537581
IsMasterProtein	Q8K3Z9	Nuclear envelope pore membrane protein POM 121 OS=Mus musculus OX=10090 GN=Pom121 PE=1 SV=2	3	4	7	4	1200	120.9	10.2	120789		56987.1	1.00975e+06	1.22317e+06	781361	905516	1.28455e+06	1.66151e+06	471536	518584	971642
IsMasterProtein	Q9JIF0	Protein arginine N-methyltransferase 1 OS=Mus musculus OX=10090 GN=Prmt1 PE=1 SV=1	30	10	80	10	371	42.4	5.43	7.42302e+06	7.92583e+06	4.93479e+06	2.01063e+07	1.14343e+07	2.39923e+07	2.51218e+07	2.97379e+07	4.0881e+07	3.75458e+07	6.96248e+06	5.37382e+07
IsMasterProtein	Q69Z23	Dynein heavy chain 17, axonemal OS=Mus musculus OX=10090 GN=Dnah17 PE=1 SV=2	0	1	4	1	4481	511.3	5.64		155639		392178	205879		512602		746072	618015		1.11092e+06
IsMasterProtein	Q5M6W3	Clathrin heavy chain linker domain-containing protein 1 OS=Mus musculus OX=10090 GN=Clhc1 PE=2 SV=1	2	1	1	1	596	69.4	8.25	402594	350159	243046	59472.2		564121	117409			207253		269690
IsMasterProtein	Q8R016	Bleomycin hydrolase OS=Mus musculus OX=10090 GN=Blmh PE=1 SV=1	5	3	3	3	455	52.5	6.48	127499	179392	57264.5	741851	294116	150664		1.88785e+06	162021	992066	114153	1.31351e+06
IsMasterProtein	Q5F2E7	Nuclear fragile X mental retardation-interacting protein 2 OS=Mus musculus OX=10090 GN=Nufip2 PE=1 SV=1	7	4	4	4	692	75.6	8.7					441702	158480						663586
IsMasterProtein	Q9WTL4	Insulin receptor-related protein OS=Mus musculus OX=10090 GN=Insrr PE=1 SV=2	1	1	1	1	1300	144.8	6.64
IsMasterProtein	Q9ERG0	LIM domain and actin-binding protein 1 OS=Mus musculus OX=10090 GN=Lima1 PE=1 SV=3	5	4	8	4	753	84	6.6	286827		122352		598693			257533		160168
IsMasterProtein	P27773	Protein disulfide-isomerase A3 OS=Mus musculus OX=10090 GN=Pdia3 PE=1 SV=2	17	8	27	8	505	56.6	6.21	8.81226e+06	8.70813e+06	4.45405e+06	1.22734e+06	1.95132e+06	9.59185e+06	1.83084e+06	1.32445e+06	2.23896e+07	1.30461e+07	500756	1.02154e+07
IsMasterProtein	P20357	Microtubule-associated protein 2 OS=Mus musculus OX=10090 GN=Map2 PE=1 SV=2	1	1	3	1	1828	199	4.91							1.67698e+06	1.21722e+06				10993819
IsMasterProtein	P70324	T-box transcription factor TBX3 OS=Mus musculus OX=10090 GN=Tbx3 PE=1 SV=3	4	3	5	3	741	79.1	8				587957	786645	599175	574127	846010	646516
IsMasterProtein	Q80VA0	N-acetylgalactosaminyltransferase 7 OS=Mus musculus OX=10090 GN=Galnt7 PE=1 SV=2	1	1	1	1	657	75.4	7.93		75498.8	73425	133734		557814	379732	721309	1.44095e+06	820009		1.20975e+06
IsMasterProtein	Q9Z108	Double-stranded RNA-binding protein Staufen homolog 1 OS=Mus musculus OX=10090 GN=Stau1 PE=1 SV=1	3	2	6	2	487	53.9	9.52				389794	415555	126955	317911	315409	342312	276721	134271	452623
IsMasterProtein	Q8BVK9	Sp110 nuclear body protein OS=Mus musculus OX=10090 GN=Sp110 PE=1 SV=1	7	4	5	4	445	50.1	9.86										1.05655e+06	1.66403e+06	3.29756e+06
IsMasterProtein	Q9Z0M3	Cadherin-20 OS=Mus musculus OX=10090 GN=Cdh20 PE=2 SV=1	1	1	1	1	801	88.9	4.72
IsMasterProtein	P56480	ATP synthase subunit beta, mitochondrial OS=Mus musculus OX=10090 GN=Atp5f1b PE=1 SV=2	40	17	126	17	529	56.3	5.34	1.85664e+07	1.76018e+07	1.2715e+07	1.40257e+07	8.76992e+06	3.80165e+07	1.86624e+07	2.40814e+07	22784593	2.39343e+07	910879	3.78762e+07
IsMasterProtein	P97807	Fumarate hydratase, mitochondrial OS=Mus musculus OX=10090 GN=Fh PE=1 SV=3	8	3	8	3	507	54.3	9.04	321121	709493	315139	164363		1.20587e+06	264641					438261
IsMasterProtein	Q6ZQA6	Immunoglobulin superfamily member 3 OS=Mus musculus OX=10090 GN=Igsf3 PE=1 SV=2	1	1	2	1	1194	134.6	6.05	478468	281265	259375			474718	164260	158567	364927
IsMasterProtein	O88898	Tumor protein 63 OS=Mus musculus OX=10090 GN=Tp63 PE=1 SV=1	1	1	1	1	680	76.7	6.65	140223	99669.1	98298.4	201105	415969	413997	363774	208192			205634
IsMasterProtein	P07607	Thymidylate synthase OS=Mus musculus OX=10090 GN=Tyms PE=1 SV=1	10	3	3	3	307	34.9	6.46	71728.5					185997			156072	264442		519003
IsMasterProtein	P04104	Keratin, type II cytoskeletal 1 OS=Mus musculus OX=10090 GN=Krt1 PE=1 SV=4	9	11	147	2	637	65.6	8.15
IsMasterProtein	Q80Y98	Phospholipase DDHD2 OS=Mus musculus OX=10090 GN=Ddhd2 PE=1 SV=3	1	1	1	1	699	79.5	5.31		168945		4.62787e+06	6305765	3.38972e+06	6.38193e+06	5568001	6059531	5081061	3.57411e+06	5385636
IsMasterProtein	P58064	28S ribosomal protein S6, mitochondrial OS=Mus musculus OX=10090 GN=Mrps6 PE=1 SV=3	14	2	8	2	125	14.3	9.5	815483	471086	473716	238423		774637	316805	382565		688555
IsMasterProtein	P27661	Histone H2AX OS=Mus musculus OX=10090 GN=H2afx PE=1 SV=2	66	9	191	2	143	15.1	10.74					13766190	2.89284e+07	1.6741e+07	1.98724e+07	7.04693e+07	1.92252e+07	5.18842e+07	1.34679e+08
IsMasterProtein	Q9Z0R9	Acyl-CoA 6-desaturase OS=Mus musculus OX=10090 GN=Fads2 PE=1 SV=1	3	1	1	1	444	52.4	8.82	731583	821905	844274	365052		1.4313e+06	1.70134e+06	717270	1.2391e+06	938208		1.35643e+06
IsMasterProtein	O89032	SH3 and PX domain-containing protein 2A OS=Mus musculus OX=10090 GN=Sh3pxd2a PE=1 SV=2	1	1	1	1	1124	124.1	8.75
IsMasterProtein	Q9CQN1	Heat shock protein 75 kDa, mitochondrial OS=Mus musculus OX=10090 GN=Trap1 PE=1 SV=1	27	21	125	21	706	80.2	6.68	3.1914e+07	3.18258e+07	2.1527e+07	2.07377e+07	2.97368e+07	4.60437e+07	3.87333e+07	4.01401e+07	4.24442e+07	4.89782e+07	1.85815e+07	6.60636e+07
IsMasterProtein	Q99MD9	Nuclear autoantigenic sperm protein OS=Mus musculus OX=10090 GN=Nasp PE=1 SV=2	30	20	64	20	773	83.9	4.37		149069	38912.2	4.34414e+06	9.5634e+06	4.24614e+06	4.19485e+06	8.67982e+06	4.32773e+06	5.63346e+06	2.31105e+06	1.50521e+07
IsMasterProtein	Q62177	Semaphorin-3B OS=Mus musculus OX=10090 GN=Sema3b PE=2 SV=2	2	1	1	1	748	82.6	8.65
IsMasterProtein	P70371	Telomeric repeat-binding factor 1 OS=Mus musculus OX=10090 GN=Terf1 PE=1 SV=1	21	8	28	8	421	48.2	6.8	737968	653486	552207	4.19758e+06	4.15736e+06	6.41483e+06	4.64434e+06	3.51268e+06	7.34447e+06	5.11577e+06	1.26384e+06	5.77522e+06
IsMasterProtein	Q8BK67	Protein RCC2 OS=Mus musculus OX=10090 GN=Rcc2 PE=1 SV=1	33	15	113	15	520	55.9	8.72	5.55882e+06	8.63146e+06	6.27032e+06	2.94196e+07	3.78159e+07	7.80093e+07	7.03152e+07	5.97171e+07	8.83243e+07	7.43431e+07	1.60514e+07	1.25186e+08
IsMasterProtein	P48377	MHC class II regulatory factor RFX1 OS=Mus musculus OX=10090 GN=Rfx1 PE=1 SV=2	1	1	1	1	963	103.6	6.34
IsMasterProtein	Q8R1B4	Eukaryotic translation initiation factor 3 subunit C OS=Mus musculus OX=10090 GN=Eif3c PE=1 SV=1	17	14	75	14	911	105.5	5.78	4.21654e+06	4.61358e+06	2.56881e+06	3.79329e+06	5.06951e+06	6.54048e+06	5.50432e+06	6.11163e+06	8.4531e+06	8.26947e+06	2.73286e+06	1.16205e+07
IsMasterProtein	P54763	Ephrin type-B receptor 2 OS=Mus musculus OX=10090 GN=Ephb2 PE=1 SV=3	1	1	1	1	986	109.8	5.71
IsMasterProtein	Q8CFE2	Histone PARylation factor 1 OS=Mus musculus OX=10090 GN=Hpf1 PE=1 SV=1	8	2	2	2	346	39.3	7.69	98760.6			287850	112053	171439	308271	144273	210760	248461		373573
IsMasterProtein	P60853	Leucine zipper putative tumor suppressor 1 OS=Mus musculus OX=10090 GN=Lzts1 PE=2 SV=3	1	1	1	1	599	67.2	7.56					803973						557833
IsMasterProtein	Q9JIF7	Coatomer subunit beta OS=Mus musculus OX=10090 GN=Copb1 PE=1 SV=1	6	6	16	6	953	107	6	413635	418866	304364	581428	1.24649e+06	434362	361269	1.06125e+06	526605	754513	275427	692461
IsMasterProtein	P49443	Protein phosphatase 1A OS=Mus musculus OX=10090 GN=Ppm1a PE=1 SV=1	2	1	1	1	382	42.4	5.36	5020137	4.17161e+06	3575052	12648604	13217392	31150768	21812518	41642844	13902937	8464918	25632622	32777718
IsMasterProtein	Q9Z0W3	Nuclear pore complex protein Nup160 OS=Mus musculus OX=10090 GN=Nup160 PE=1 SV=2	11	16	42	16	1402	158.1	5.52	1.4167e+06	1.59962e+06	1.59078e+06	3.34496e+06	4.65009e+06	7.11975e+06	5.48823e+06	6.68571e+06	9.39242e+06	5.72724e+06	1.21471e+06	1.0509e+07
IsMasterProtein	Q60575	Kinesin-like protein KIF1B OS=Mus musculus OX=10090 GN=Kif1b PE=1 SV=2	1	2	4	2	1816	204	5.62	62230.7	68579.5	46704.1		182212	3.73392e+06	236142	147619	6108639	3.55955e+06	119948	1.64729e+06
IsMasterProtein	Q9QZQ8	Core histone macro-H2A.1 OS=Mus musculus OX=10090 GN=H2afy PE=1 SV=3	37	10	93	9	372	39.7	9.8	722767	545138	715247	2.52505e+07	2.63467e+07	3.5275e+07	5.61129e+07	6.12507e+07	6.89951e+07	5.64644e+07	2.24214e+07	1.24908e+08
IsMasterProtein	A2RSY1	KAT8 regulatory NSL complex subunit 3 OS=Mus musculus OX=10090 GN=Kansl3 PE=1 SV=1	1	1	1	1	903	96.1	9.41
IsMasterProtein	Q9EST1	Gasdermin-A OS=Mus musculus OX=10090 GN=Gsdma PE=2 SV=1	2	1	1	1	446	49.6	5.57				609432	136993						190759
IsMasterProtein	Q3TYX3	SET and MYND domain-containing protein 5 OS=Mus musculus OX=10090 GN=Smyd5 PE=1 SV=2	6	3	12	3	416	47.1	5.21	232056	350250	171894	991782	1.24833e+06	1.16186e+06	15046663	1.72757e+06	337876	1.75918e+06	6.43833e+06	726688
IsMasterProtein	Q5SVR0	TBC1 domain family member 9B OS=Mus musculus OX=10090 GN=Tbc1d9b PE=1 SV=1	1	1	1	1	1263	141.7	5.29	218455	180903	132933	286763	409273	249782	376976	318487	453675			501826
IsMasterProtein	Q8R2U0	Nucleoporin SEH1 OS=Mus musculus OX=10090 GN=Seh1l PE=2 SV=1	12	5	12	5	360	39.7	8.05	1.10755e+06	1.14227e+06	742080	1.0739e+06	2.32452e+06	2.295e+06	1.66365e+06	734147	2.39728e+06	1.7261e+06	1.23843e+06	2.69124e+06
IsMasterProtein	Q99PP2	Zinc finger protein 318 OS=Mus musculus OX=10090 GN=Znf318 PE=1 SV=3	0	1	1	1	2237	246.2	7.01	289192	317497	221180	375751	308706	563768	377674	307074	407238	564640		797573
IsMasterProtein	Q9D6T0	Nitric oxide synthase-interacting protein OS=Mus musculus OX=10090 GN=Nosip PE=1 SV=1	21	5	10	5	301	33.2	8.62	389826	440683	382397	1.57615e+06	2.41889e+06	207753	1.68652e+06	1.61506e+06	1.43765e+06	314982	143741	818267
IsMasterProtein	Q9WU62	Inner centromere protein OS=Mus musculus OX=10090 GN=Incenp PE=1 SV=2	26	19	79	19	880	101.1	9.55	233333	304594	68492.5	1.73584e+07	1.11975e+07	1.20965e+07	2.51788e+07	2.00325e+07	1.36587e+07	1.0187e+07	2.22276e+06	2.1514e+07
IsMasterProtein	Q9D518	Protein FAM227B OS=Mus musculus OX=10090 GN=Fam227b PE=2 SV=3	1	1	1	1	532	62.7	8.78	176256	161235	121733	734165	1.09435e+06	608226	720586	727018	763587	594662	315542	1.17312e+06
IsMasterProtein	Q8BIQ5	Cleavage stimulation factor subunit 2 OS=Mus musculus OX=10090 GN=Cstf2 PE=1 SV=2	13	6	16	4	580	61.3	6.83	3.54504e+06	3.58468e+06		1.33846e+06		1.25648e+06	2.23643e+06	2.39103e+06	2.93855e+06	3.3759e+06		5.06435e+06
IsMasterProtein	Q8C6G1	Cilia- and flagella-associated protein 410 OS=Mus musculus OX=10090 GN=Cfap410 PE=1 SV=1	2	1	1	1	249	28.2	6.93	148150	155701	105738	108082		300216	241958		403204			437774
IsMasterProtein	Q9Z204	Heterogeneous nuclear ribonucleoproteins C1/C2 OS=Mus musculus OX=10090 GN=Hnrnpc PE=1 SV=1	44	16	146	16	313	34.4	5.05	1.2808e+07	1.10084e+07	8.02992e+06	6.91391e+07	8.57599e+07	1.15817e+08	1.17551e+08	1.29882e+08	1.46224e+08	1.40365e+08	5.01578e+07	1.72054e+08
IsMasterProtein	Q8K1S4	Netrin receptor UNC5A OS=Mus musculus OX=10090 GN=Unc5a PE=1 SV=1	1	1	2	1	898	98.8	6.92
IsMasterProtein	CON_Q5D862	Filaggrin-2 OS=Homo sapiens GN=FLG2 PE=1 SV=1	10	12	40	12	2391	247.9	8.31	2.0652e+06	2.60947e+06	1.42395e+06	717896	1.22406e+06	2.87803e+06	1.91163e+06	1.6792e+07	1.21334e+06	2.68694e+06	62588.5	4.11668e+06
IsMasterProtein	Q80XP8	Protein FAM76B OS=Mus musculus OX=10090 GN=Fam76b PE=1 SV=1	10	3	4	3	339	38.5	9.29		81756.2	60121.1	479734	552277	869204	902570	179548	1.74182e+06	1.11899e+06	235064	1.44437e+06
IsMasterProtein	Q99KG3	RNA-binding protein 10 OS=Mus musculus OX=10090 GN=Rbm10 PE=1 SV=1	5	4	7	4	930	103.4	5.92	250832			767280	400218	332074	778267	995916	1.32e+06	1.67436e+06		1.12574e+06
IsMasterProtein	P14152	Malate dehydrogenase, cytoplasmic OS=Mus musculus OX=10090 GN=Mdh1 PE=1 SV=3	13	5	8	5	334	36.5	6.58	796896	476257	356282	509797	1.60576e+06	2.01143e+06	1.62091e+06	996517	1.88568e+06	2.25113e+06	175730	1.94586e+06
IsMasterProtein	P97855	Ras GTPase-activating protein-binding protein 1 OS=Mus musculus OX=10090 GN=G3bp1 PE=1 SV=1	21	9	26	8	465	51.8	5.59	604005	614386	440569	2.80312e+06	3.65471e+06	1.36707e+06	1.28529e+06	3.84203e+06	3.4199e+06	2.51071e+06	1.52401e+06	4.88773e+06
IsMasterProtein	Q8C4Y3	Negative elongation factor B OS=Mus musculus OX=10090 GN=Nelfb PE=1 SV=2	7	4	11	4	580	65.6	6.02				160811			411336		425615	338684		543135
IsMasterProtein	Q62351	Transferrin receptor protein 1 OS=Mus musculus OX=10090 GN=Tfrc PE=1 SV=1	9	6	13	6	763	85.7	6.57	610967	595683	352558	116613	963794	153928	69944.1		340846		350075
IsMasterProtein	P62334	26S proteasome regulatory subunit 10B OS=Mus musculus OX=10090 GN=Psmc6 PE=1 SV=1	24	10	20	10	389	44.1	7.49	2.82863e+06	2.10029e+06	1.88712e+06	1.92961e+06	1.85142e+06	3.4559e+06	2.92661e+06	4379583	5.68764e+06	7.90956e+06	1.0459e+06	1.93632e+07
IsMasterProtein	Q8R081	Heterogeneous nuclear ribonucleoprotein L OS=Mus musculus OX=10090 GN=Hnrnpl PE=1 SV=2	37	17	203	17	586	63.9	8.1	1.33254e+07	1.16291e+07	8.33307e+06	7.56936e+07	7.09772e+07	8.58033e+07	9.62321e+07	1.09648e+08	1.73059e+08	1.20636e+08	1.67656e+07	1.14876e+08
IsMasterProtein	Q8K015	Centromere protein O OS=Mus musculus OX=10090 GN=Cenpo PE=2 SV=1	4	2	2	2	298	34.1	8.79				393624	335588	370128	290885	583750	459121
IsMasterProtein	J3QPZ5	Cilia- and flagella-associated protein 73 OS=Mus musculus OX=10090 GN=Cfap73 PE=3 SV=1	2	1	1	1	306	35.6	9.47	1.58424e+06	1.64752e+06	1.16708e+06	7176169	2.33962e+06	3.93081e+06	5604024	4.57711e+06	3.05997e+06	3.61894e+06	1356399	3848749
IsMasterProtein	Q05A80	Caprin-2 OS=Mus musculus OX=10090 GN=Caprin2 PE=1 SV=1	1	1	1	1	1031	114.4	6.81	7.67622e+06	6071812	5222264	3.58558e+06		10299011	3.50807e+06	3055399	17763890	10780424		7.13251e+06
IsMasterProtein	P58929	Glucocorticoid modulatory element-binding protein 2 OS=Mus musculus OX=10090 GN=Gmeb2 PE=2 SV=2	1	1	1	1	530	56.6	5.31				724030	583443	538073	1.83868e+06	1.37555e+06	1.3924e+06	2.31053e+06	445198	4.34952e+06
IsMasterProtein	Q9CQA0	Centromere protein M OS=Mus musculus OX=10090 GN=Cenpm PE=2 SV=1	3	1	1	1	180	20	7.83		100900		530581	372548	365608	446719	580129	540022		228832	825557
IsMasterProtein	Q9WUM4	Coronin-1C OS=Mus musculus OX=10090 GN=Coro1c PE=1 SV=2	15	8	49	8	474	53.1	7.08	3.99062e+06	3.40387e+06	2.53225e+06	3.72691e+06	3.99811e+06	5.65215e+06	2.64777e+06	3.19068e+06	3.92794e+06	4.63351e+06	1.15347e+06	4.9709e+06
IsMasterProtein	Q6P5G3	MBT domain-containing protein 1 OS=Mus musculus OX=10090 GN=Mbtd1 PE=1 SV=1	3	2	8	1	631	70.6	7.77		294580		166088	217674	503284	204832				108306
IsMasterProtein	Q80UV9	Transcription initiation factor TFIID subunit 1 OS=Mus musculus OX=10090 GN=Taf1 PE=1 SV=2	1	1	1	1	1891	214.3	5.11				53061.7	103600
IsMasterProtein	Q99MK8	Beta-adrenergic receptor kinase 1 OS=Mus musculus OX=10090 GN=Grk2 PE=1 SV=2	2	1	3	1	689	79.6	7.28		5782050	3.58624e+06						21061708	22531172
IsMasterProtein	P30999	Catenin delta-1 OS=Mus musculus OX=10090 GN=Ctnnd1 PE=1 SV=2	1	1	3	1	938	104.9	6.87		96949.8		177826	200516				291372
IsMasterProtein	P41233	Phospholipid-transporting ATPase ABCA1 OS=Mus musculus OX=10090 GN=Abca1 PE=1 SV=4	1	2	4	2	2261	253.7	6.81	389680	202329	316385	261246		484283	414305		386858	216507
IsMasterProtein	Q6PCL9	Poly(A) polymerase gamma OS=Mus musculus OX=10090 GN=Papolg PE=1 SV=1	5	3	6	3	739	82.9	9.16					103119		140141	213079	333785	996659		1.63285e+06
IsMasterProtein	Q8C156	Condensin complex subunit 2 OS=Mus musculus OX=10090 GN=Ncaph PE=1 SV=1	9	6	14	6	731	82.3	4.96	1.79566e+06	1.12947e+06	1.30041e+06	1.78801e+06	4.12048e+06	2971398	404528	2.6855e+06	2.85205e+06	1.95004e+06	1.32106e+06	2.67561e+06
IsMasterProtein	P09405	Nucleolin OS=Mus musculus OX=10090 GN=Ncl PE=1 SV=2	36	25	273	25	707	76.7	4.75	1.50673e+07	1.28789e+07	9.75168e+06	8.8991e+07	1.19402e+08	1.38455e+08	1.75696e+08	1.79967e+08	2.07652e+08	2.603e+08	8.21118e+07	3.80012e+08
IsMasterProtein	Q02780	Nuclear factor 1 A-type OS=Mus musculus OX=10090 GN=Nfia PE=1 SV=1	2	1	1	1	532	58.5	8.56
IsMasterProtein	Q91VE6	MKI67 FHA domain-interacting nucleolar phosphoprotein OS=Mus musculus OX=10090 GN=Nifk PE=1 SV=1	17	6	14	6	317	36.2	10.24	327074	336666	227060	1.66236e+06	628088	1.14186e+06	1.70013e+06	2.38321e+06	4.28605e+06	2.37202e+06	368855	656409
IsMasterProtein	Q9Z0Z7	Krueppel-like factor 5 OS=Mus musculus OX=10090 GN=Klf5 PE=1 SV=2	2	1	2	1	446	49.7	8.5				335253		335463		162942		264014		436927
IsMasterProtein	P48758	Carbonyl reductase [NADPH] 1 OS=Mus musculus OX=10090 GN=Cbr1 PE=1 SV=3	5	1	5	1	277	30.6	8.31
IsMasterProtein	Q9WUX5	Protein MRVI1 OS=Mus musculus OX=10090 GN=Mrvi1 PE=1 SV=2	1	1	1	1	899	97.4	5.62	9011209	7.57249e+06	5.46739e+06	12343520	1.1371e+06	17134172	15888125	12673192	32831558	32220434		34774536
IsMasterProtein	E9PVA8	eIF-2-alpha kinase activator GCN1 OS=Mus musculus OX=10090 GN=Gcn1 PE=1 SV=1	4	10	18	10	2671	292.8	7.36	1.40458e+06	1.2162e+06	956987	1.51567e+06	2.10749e+06	1.64399e+06	868120	1.02363e+06	1.6836e+06	1.80314e+06	685314	2.13906e+06
IsMasterProtein	Q8K3X4	Probable E3 ubiquitin-protein ligase IRF2BPL OS=Mus musculus OX=10090 GN=Irf2bpl PE=1 SV=1	19	11	40	11	775	80.5	8.24		705726	328739	1.83032e+06	2.40705e+06	1.52578e+06	2.71283e+06	2.53338e+06	6.00025e+06	2.68881e+06	1.03596e+06	3.07767e+06
IsMasterProtein	Q8VC66	Afadin- and alpha-actinin-binding protein OS=Mus musculus OX=10090 GN=Ssx2ip PE=1 SV=1	2	1	1	1	615	70.9	6.65
IsMasterProtein	Q9CWZ7	Gamma-soluble NSF attachment protein OS=Mus musculus OX=10090 GN=Napg PE=1 SV=1	4	1	6	1	312	34.7	5.41						500983	330996	713444	547950	371940		1.13771e+06
IsMasterProtein	P35761	Dual specificity protein kinase TTK OS=Mus musculus OX=10090 GN=Ttk PE=1 SV=1	2	2	10	2	856	96.2	8.19				185242	48243.7	574426	444699	738031	1.08932e+06	842536		1.31988e+06
IsMasterProtein	Q05D44	Eukaryotic translation initiation factor 5B OS=Mus musculus OX=10090 GN=Eif5b PE=1 SV=2	10	10	33	10	1216	137.5	5.59	529336	596863	356193	1.86678e+06	3.14343e+06	1.94533e+06	3.18346e+06	2.28086e+06	3.6379e+06	3.19355e+06	1.63113e+06	4.72892e+06
IsMasterProtein	Q8BT07	Centrosomal protein of 55 kDa OS=Mus musculus OX=10090 GN=Cep55 PE=1 SV=2	2	1	1	1	462	53.9	7.94	161363	201519	116380			166650			129990	217763
IsMasterProtein	Q14B71	Cell division cycle-associated protein 2 OS=Mus musculus OX=10090 GN=Cdca2 PE=1 SV=2	8	5	17	5	982	106.3	8.65				336606	726065	1.26906e+06	373364	1.98165e+06	1.63626e+06		258264	3.30907e+06
IsMasterProtein	P61161	Actin-related protein 2 OS=Mus musculus OX=10090 GN=Actr2 PE=1 SV=1	8	3	10	3	394	44.7	6.74	523670	657574	385032	471699		651370	378420	537028	425616	471389		660531
IsMasterProtein	Q60592	Microtubule-associated serine/threonine-protein kinase 2 OS=Mus musculus OX=10090 GN=Mast2 PE=1 SV=1	1	1	1	1	1734	190.4	7.74				269668	341268
IsMasterProtein	Q9WVB0	RNA-binding protein with multiple splicing OS=Mus musculus OX=10090 GN=Rbpms PE=1 SV=2	8	1	1	1	197	21.8	8.07
IsMasterProtein	P35550	rRNA 2'-O-methyltransferase fibrillarin OS=Mus musculus OX=10090 GN=Fbl PE=1 SV=2	20	8	29	8	327	34.3	10.24	1.69266e+06	1.19322e+06	739215	7.355e+06	5.28771e+06	9.69285e+06	1.09643e+07	1.35181e+07	1.73149e+07	1.88402e+07	2.97118e+06	1.98175e+07
IsMasterProtein	Q6PGC1	ATP-dependent RNA helicase DHX29 OS=Mus musculus OX=10090 GN=Dhx29 PE=1 SV=1	1	2	6	2	1365	153.9	7.94	1.02335e+06	793844	632248	125079	88666.4	2.36489e+06	759614	1.88882e+06	4322463	4.2138e+06	112027	8.71042e+06
IsMasterProtein	P97823	Acyl-protein thioesterase 1 OS=Mus musculus OX=10090 GN=Lypla1 PE=1 SV=1	9	2	9	2	230	24.7	6.62	693875	810013	598148	1.27978e+06	1.86673e+06	1.30001e+06	1.47461e+06	2123926	1.47619e+06	1.9992e+06	254058	3.10712e+06
IsMasterProtein	Q9WVG6	Histone-arginine methyltransferase CARM1 OS=Mus musculus OX=10090 GN=Carm1 PE=1 SV=2	5	3	5	3	608	65.8	6.77	354720	266825	90437.9	775966	595748	721135	1.16935e+06	1.21606e+06	1.38025e+06	920950		1713107
IsMasterProtein	Q9WVP6	Poly(A) polymerase beta OS=Mus musculus OX=10090 GN=Papolb PE=1 SV=2	5	3	11	1	641	72.2	6.74	283569	279767	247818	492461	64502.9	2.03077e+06	1.14923e+06	1.52065e+06	3.1364e+06	3.13183e+06		4.64518e+06
IsMasterProtein	Q8C1B7	Septin-11 OS=Mus musculus OX=10090 GN=Septin11 PE=1 SV=4	14	6	28	3	431	49.7	6.68	1.15754e+06	1.18094e+06	817099	1.19388e+06	871134	2.41518e+06	1.65004e+06	1.727e+06	2.41667e+06	2.09193e+06		2.92631e+06
IsMasterProtein	P84099	60S ribosomal protein L19 OS=Mus musculus OX=10090 GN=Rpl19 PE=1 SV=1	13	2	26	2	196	23.5	11.47	2.06451e+06	2.38745e+06	1.50524e+06	6.01597e+06	6767531	7284993	9.7498e+06	9.45366e+06	1.3394e+07	1.45418e+07	1.20193e+06	11931227
IsMasterProtein	Q9WTX8	Mitotic spindle assembly checkpoint protein MAD1 OS=Mus musculus OX=10090 GN=Mad1l1 PE=1 SV=1	14	10	31	10	717	83.5	5.66	474799	297180	249166	3.26265e+06	3.7387e+06	1.66772e+06	3.74076e+06	3.22261e+06	2.35716e+06	2.89524e+06	1.13473e+06	4.40701e+06
IsMasterProtein	P60229	Eukaryotic translation initiation factor 3 subunit E OS=Mus musculus OX=10090 GN=Eif3e PE=1 SV=1	30	12	59	12	445	52.2	6.04	5.60118e+06	5.63779e+06	4.04637e+06	7.86565e+06	2.22801e+06	8.19729e+06	1.54428e+07	1.28399e+07	2.11915e+07	1.89064e+07	2.42256e+06	3.57725e+07
IsMasterProtein	Q60597	2-oxoglutarate dehydrogenase, mitochondrial OS=Mus musculus OX=10090 GN=Ogdh PE=1 SV=3	19	17	67	17	1023	116.4	6.83	1.12941e+07	1.00822e+07	6.39169e+06	6.89403e+06	1.03918e+07	1.08958e+07	3.87417e+06	3.48244e+06	3.50432e+06	4.13072e+06	1.34371e+06	4.38176e+06
IsMasterProtein	P97808	FXYD domain-containing ion transport regulator 5 OS=Mus musculus OX=10090 GN=Fxyd5 PE=1 SV=3	10	1	1	1	178	19.4	8.95
IsMasterProtein	O08749	Dihydrolipoyl dehydrogenase, mitochondrial OS=Mus musculus OX=10090 GN=Dld PE=1 SV=2	6	3	17	3	509	54.2	7.9	1.18205e+06	908424	610002	886701	1.73978e+06	1.09683e+06	193507	449405		600061	682814	673632
IsMasterProtein	Q3UKC1	Tax1-binding protein 1 homolog OS=Mus musculus OX=10090 GN=Tax1bp1 PE=1 SV=2	1	1	1	1	814	93.6	5.33				507230	276508	527702	1.01242e+06	1.21011e+06	661695			403303
IsMasterProtein	Q9Z104	SWI/SNF-related matrix-associated actin-dependent regulator of chromatin subfamily E member 1-related OS=Mus musculus OX=10090 GN=Hmg20b PE=1 SV=1	7	2	3	2	317	35.8	9.29				294225	292655	140045	318905	300828	119218	234915	92728.8	127041
IsMasterProtein	Q921Y2	U3 small nucleolar ribonucleoprotein protein IMP3 OS=Mus musculus OX=10090 GN=Imp3 PE=2 SV=1	15	3	11	3	184	21.8	9.5		82003	109451	348441	591035	892232	1.31636e+06	566162	138338	850260	77684.6	1.03715e+06
IsMasterProtein	B2RWS6	Histone acetyltransferase p300 OS=Mus musculus OX=10090 GN=Ep300 PE=1 SV=2	3	6	28	5	2412	263.1	8.54	149806	57333.3	45871.2	650334	748349	927975	721808	1.57032e+06	797910	1.42692e+06	408352	1.53806e+06
IsMasterProtein	Q8BHY2	Nucleolar complex protein 4 homolog OS=Mus musculus OX=10090 GN=Noc4l PE=2 SV=1	1	1	2	1	516	58.6	6.77		64010.2				206830	138508	293565	450299	489193		628187
IsMasterProtein	Q99JI6	Ras-related protein Rap-1b OS=Mus musculus OX=10090 GN=Rap1b PE=1 SV=2	10	2	3	2	184	20.8	5.78		129558	51380.7	73085.2	404527	185239	249266				429563	622151
IsMasterProtein	P61294	Ras-related protein Rab-6B OS=Mus musculus OX=10090 GN=Rab6b PE=1 SV=1	6	1	1	1	208	23.4	5.53
IsMasterProtein	Q6SJ95	TATA box-binding protein-like protein 2 OS=Mus musculus OX=10090 GN=Tbpl2 PE=1 SV=1	3	1	2	1	350	38.9	6.11				126573	160963	370057		227601		707949
IsMasterProtein	Q921F4	Heterogeneous nuclear ribonucleoprotein L-like OS=Mus musculus OX=10090 GN=Hnrnpll PE=1 SV=3	21	10	28	10	591	64.1	5.85	228626	457134	372233	1.14815e+06	1.94391e+06	2.3031e+06	1.35545e+06	3.39662e+06	2.70403e+06	2.85422e+06	632437	2.7908e+06
IsMasterProtein	Q80U59	Uncharacterized protein KIAA0232 OS=Mus musculus OX=10090 GN=Kiaa0232 PE=1 SV=2	0	1	1	1	1396	154.7	4.93				582513	251669	1.39886e+06	1.02018e+06	1.45464e+06	1.76596e+06	1528381
IsMasterProtein	Q3UFY7	7-methylguanosine phosphate-specific 5'-nucleotidase OS=Mus musculus OX=10090 GN=Nt5c3b PE=1 SV=3	3	1	1	1	300	34.4	6.24
IsMasterProtein	P51954	Serine/threonine-protein kinase Nek1 OS=Mus musculus OX=10090 GN=Nek1 PE=1 SV=2	0	1	1	1	1203	136.6	5.45
IsMasterProtein	Q8C008	Double zinc ribbon and ankyrin repeat-containing protein 1 OS=Mus musculus OX=10090 GN=Dzank1 PE=1 SV=2	1	1	1	1	778	85	8.18
IsMasterProtein	Q91YQ5	Dolichyl-diphosphooligosaccharide--protein glycosyltransferase subunit 1 OS=Mus musculus OX=10090 GN=Rpn1 PE=1 SV=1	21	13	58	13	608	68.5	6.46	5.11485e+06	5.47158e+06	3.15602e+06	5.70597e+06	4.50488e+06	1.04599e+07	7.56047e+06	7.29088e+06	9.43171e+06	9.71069e+06	647472	1.31104e+07
IsMasterProtein	A2A6Q5	Cell division cycle protein 27 homolog OS=Mus musculus OX=10090 GN=Cdc27 PE=1 SV=1	5	4	4	4	825	91.8	7.02	82117.1	92850	62337.2	145296	184694		107103	320557				334741
IsMasterProtein	Q8C0P0	Serine/threonine-protein kinase greatwall OS=Mus musculus OX=10090 GN=Mastl PE=2 SV=2	2	1	3	1	865	95.9	5.57				91797.7	131103	164753	145040	205205		178292
IsMasterProtein	Q8R0A7	Uncharacterized protein KIAA0513 OS=Mus musculus OX=10090 GN=Kiaa0513 PE=1 SV=1	2	1	1	1	407	46.3	5.02
IsMasterProtein	Q5SF07	Insulin-like growth factor 2 mRNA-binding protein 2 OS=Mus musculus OX=10090 GN=Igf2bp2 PE=1 SV=1	6	3	8	2	592	65.5	8.03	393776	382933	278818	262558	569519	671344	259272	142298	413900	253679		974272
IsMasterProtein	CON_P07477	Trypsin-1 OS=Homo sapiens GN=PRSS1 PE=1 SV=1	11	2	10	1	247	26.5	6.51	983042	787368	552855			653807			1.47462e+06	1.1898e+06
IsMasterProtein	Q7TPW1	Nexilin OS=Mus musculus OX=10090 GN=Nexn PE=1 SV=3	1	1	4	1	607	72.1	5.01		199029	141937			448892		434664		369337
IsMasterProtein	Q9R1X5	Multidrug resistance-associated protein 5 OS=Mus musculus OX=10090 GN=Abcc5 PE=1 SV=2	1	2	2	2	1436	161	8.6				261038	491094		776085	405424			505092
IsMasterProtein	Q9QWI6	SRC kinase signaling inhibitor 1 OS=Mus musculus OX=10090 GN=Srcin1 PE=1 SV=2	1	1	1	1	1250	134.8	9.32	254758	232224	148309	123330			479972	397213	297835
IsMasterProtein	P18653	Ribosomal protein S6 kinase alpha-1 OS=Mus musculus OX=10090 GN=Rps6ka1 PE=1 SV=1	7	4	8	4	724	81.5	8.1	160281	112824		217821		360243	445632	346756		501489		1.03487e+06
IsMasterProtein	Q9ERK4	Exportin-2 OS=Mus musculus OX=10090 GN=Cse1l PE=1 SV=1	27	25	156	25	971	110.4	5.77	5.52507e+06	4890388	4.51422e+06	1.1397e+07	1.33832e+07	4.2499e+08	3.66028e+08	5.56929e+08	1.96611e+09	1.45409e+09	4.52128e+06	2.70905e+09
IsMasterProtein	Q9CZD3	Glycine--tRNA ligase OS=Mus musculus OX=10090 GN=Gars1 PE=1 SV=1	12	10	24	10	729	81.8	6.65	3.48946e+06	3.25602e+06	1.80257e+06	8.26103e+06	1.59132e+07	1.19178e+07	1.15586e+07	7.45109e+06	1.20629e+07	7.56318e+06	5.38544e+06	1.72776e+07
IsMasterProtein	Q9CZA6	Nuclear distribution protein nudE homolog 1 OS=Mus musculus OX=10090 GN=Nde1 PE=1 SV=1	2	1	1	1	344	38.5	5.34				290989			303398	411852	606430		317951	479362
IsMasterProtein	P62874	Guanine nucleotide-binding protein G(I)/G(S)/G(T) subunit beta-1 OS=Mus musculus OX=10090 GN=Gnb1 PE=1 SV=3	5	2	2	2	340	37.4	6	229729	139089	119007								469452
IsMasterProtein	Q8R010	Aminoacyl tRNA synthase complex-interacting multifunctional protein 2 OS=Mus musculus OX=10090 GN=Aimp2 PE=1 SV=2	15	4	20	4	320	35.4	7.83	2.92403e+06	2.76389e+06	1.98403e+06	1.21008e+06	2.47361e+06	5.17261e+06	1.42339e+06	1.67474e+06	4.9024e+06	5.55173e+06	1.14764e+06	1.05745e+06
IsMasterProtein	Q7TSG3	F-box only protein 5 OS=Mus musculus OX=10090 GN=Fbxo5 PE=1 SV=1	4	2	2	2	421	47.5	8.98	305070	340984	243856	476828		941301		730990	1.00424e+06	173146	46429.1
IsMasterProtein	A2ADY9	Protein DDI1 homolog 2 OS=Mus musculus OX=10090 GN=Ddi2 PE=1 SV=1	4	2	6	2	399	44.6	5.05	906892	888111	536353	273777	441886	1.00606e+06	433099	531278	646394	1.23615e+06	211542	1.33445e+06
IsMasterProtein	Q6P3Y5	Zinc finger protein 280C OS=Mus musculus OX=10090 GN=Znf280c PE=1 SV=1	9	6	9	6	742	83.1	9.06				1.96276e+06	1.98152e+06	2.3777e+06	2.32238e+06	2.30526e+06	2.35062e+06	1.21873e+06		3.72889e+06
IsMasterProtein	P62137	Serine/threonine-protein phosphatase PP1-alpha catalytic subunit OS=Mus musculus OX=10090 GN=Ppp1ca PE=1 SV=1	21	7	23	3	330	37.5	6.33	1.34006e+06	1.13037e+06	837835	2.58376e+06	3.23832e+06	3.54828e+06	4.27632e+06	5.8076e+06	8118456	6.48232e+06		9.98692e+06
IsMasterProtein	P62281	40S ribosomal protein S11 OS=Mus musculus OX=10090 GN=Rps11 PE=1 SV=3	39	9	62	9	158	18.4	10.3	1.92311e+07	1.87913e+07	1.36058e+07	4.35667e+07	5.92841e+07	7.88895e+07	7.43051e+07	6.67281e+07	121101450	9.15944e+07	1.36612e+07	1.44314e+08
IsMasterProtein	Q9CWX9	Probable ATP-dependent RNA helicase DDX47 OS=Mus musculus OX=10090 GN=Ddx47 PE=2 SV=2	5	2	4	2	455	50.6	9.1						281220	202029	232560	422592	250283		335243
IsMasterProtein	A2AUM9	Centrosomal protein of 152 kDa OS=Mus musculus OX=10090 GN=Cep152 PE=1 SV=1	1	2	3	1	1736	196.4	5.66	91148.5	104053		1.7427e+06	3.16167e+06	2.08427e+06	4.50199e+06	2.00348e+06	3.99696e+06	2.089e+06	2.53662e+06	3.5499e+06
IsMasterProtein	Q7TSZ8	Nucleus accumbens-associated protein 1 OS=Mus musculus OX=10090 GN=Nacc1 PE=1 SV=1	15	8	21	8	514	56.5	5.73	887279	854572	707954	1.29457e+06	1.19699e+06	3.07476e+06	1.99995e+06	2.9574e+06	4.12619e+06	3.73701e+06	337006	4.6847e+06
IsMasterProtein	Q9Z1W8	Potassium-transporting ATPase alpha chain 2 OS=Mus musculus OX=10090 GN=Atp12a PE=1 SV=3	2	2	4	2	1035	114.7	6.33
IsMasterProtein	P60843	Eukaryotic initiation factor 4A-I OS=Mus musculus OX=10090 GN=Eif4a1 PE=1 SV=1	49	17	187	9	406	46.1	5.48	7.04646e+07	6.15381e+07	4.55827e+07	7.45314e+07	1.03428e+08	1.33106e+08	1.08622e+08	7.45676e+07	1.77786e+08	1.31373e+08	1.01651e+08	2.41057e+08
IsMasterProtein	Q99LY2	Lysophospholipase D GDPD3 OS=Mus musculus OX=10090 GN=Gdpd3 PE=1 SV=2	2	1	1	1	330	38.5	7.25
IsMasterProtein	Q3UQ84	Threonine--tRNA ligase, mitochondrial OS=Mus musculus OX=10090 GN=Tars2 PE=1 SV=1	3	2	4	2	723	81.6	7.87	464711	358254	292573	246525	319767	204347		191735
IsMasterProtein	Q3U9G9	Delta(14)-sterol reductase LBR OS=Mus musculus OX=10090 GN=Lbr PE=1 SV=2	19	13	83	13	626	71.4	9.36	445750	218177	398846	1.31537e+07	1.84112e+07	2.01694e+07	2.30811e+07	2.84011e+07	3.17691e+07	2.1945e+07	9.17395e+06	6.09893e+07
IsMasterProtein	P07742	Ribonucleoside-diphosphate reductase large subunit OS=Mus musculus OX=10090 GN=Rrm1 PE=1 SV=2	7	5	18	5	792	90.2	6.7	814429	1.01336e+06	382143	1.13748e+06	1086277	1.67549e+06	1.50908e+06	1.93034e+06	1.553e+06	1.49278e+06	265272	1.83499e+06
IsMasterProtein	O54790	Transcription factor MafG OS=Mus musculus OX=10090 GN=Mafg PE=1 SV=1	11	2	4	2	162	17.9	10.04	120846	137763		347167	429947	341943	368558	155174	96882.8	269838	139470	128162
IsMasterProtein	P28700	Retinoic acid receptor RXR-alpha OS=Mus musculus OX=10090 GN=Rxra PE=1 SV=1	2	1	2	1	467	51.2	7.8
IsMasterProtein	Q78IK4	MICOS complex subunit Mic27 OS=Mus musculus OX=10090 GN=Apool PE=1 SV=1	3	1	1	1	265	29.2	9.31	109774	111993	58527.6	170273		117229				256623	129609	259855
IsMasterProtein	Q9Z2Q2	Lysine-rich nucleolar protein 1 OS=Mus musculus OX=10090 GN=Knop1 PE=1 SV=2	5	2	3	2	478	53.8	9.8		95541.4		211342		350922	584705		849343	768232	40482.8	385951
IsMasterProtein	Q91V81	RNA-binding protein 42 OS=Mus musculus OX=10090 GN=Rbm42 PE=1 SV=2	3	2	4	2	478	50.2	9.63	67659.2							203021		296942		524352
IsMasterProtein	D3YZI9	PiggyBac transposable element-derived protein 5 OS=Mus musculus OX=10090 GN=Pgbd5 PE=1 SV=1	2	1	1	1	523	58.3	8.85
IsMasterProtein	P46061	Ran GTPase-activating protein 1 OS=Mus musculus OX=10090 GN=Rangap1 PE=1 SV=2	24	12	73	12	589	63.5	4.68	3.37131e+06	3.03194e+06	2.14503e+06	4.11505e+06	5.9827e+06	5.31156e+06	4.90679e+06	8.01642e+06	1.08189e+07	9.86765e+06	1.87783e+06	1.18926e+07
IsMasterProtein	O55126	Protein NipSnap homolog 2 OS=Mus musculus OX=10090 GN=Nipsnap2 PE=1 SV=1	3	1	1	1	281	32.9	9.26
IsMasterProtein	Q8CIB9	N-acetyltransferase ESCO2 OS=Mus musculus OX=10090 GN=Esco2 PE=2 SV=3	12	8	12	8	592	67.2	9.48	1.09447e+07	9.8205e+06	6.78258e+06	8.76263e+06	1.26673e+07	1.08225e+07	1.42273e+07	1.51574e+07	2.80718e+07	1.45039e+07	4.7469e+06	1.82666e+07
IsMasterProtein	Q9Z0K8	Pantetheinase OS=Mus musculus OX=10090 GN=Vnn1 PE=1 SV=3	3	1	3	1	512	57.1	5.94	321135	242536		507501			445639					849217
IsMasterProtein	Q8C0Y1	Homeobox protein TGIF2 OS=Mus musculus OX=10090 GN=Tgif2 PE=2 SV=1	4	1	4	1	237	25.9	7.97				164649	139850		178458	206221
IsMasterProtein	P23475	X-ray repair cross-complementing protein 6 OS=Mus musculus OX=10090 GN=Xrcc6 PE=1 SV=5	16	8	36	8	608	69.4	6.79	191834	293409	142573	2.8856e+06	3.52795e+06	5.39252e+06	2.91853e+06	4.50608e+06	2.61342e+06	4.17656e+06	1.02169e+06	4.32553e+06
IsMasterProtein	Q6A0A2	La-related protein 4B OS=Mus musculus OX=10090 GN=Larp4b PE=1 SV=2	1	1	1	1	741	81.6	7.49	86308.5	63164.4	47708.1	51421.9		87767.6	76147.2	87923.8	114057	152659
IsMasterProtein	Q3UY96	Cilia- and flagella-associated protein 74 OS=Mus musculus OX=10090 GN=Cfap74 PE=2 SV=3	0	1	1	1	1578	178.8	6.98
IsMasterProtein	P26350	Prothymosin alpha OS=Mus musculus OX=10090 GN=Ptma PE=1 SV=2	34	3	13	3	111	12.2	3.79				824330	1.30022e+06	387148	1.34184e+06	295406	585679	1.9753e+06	977759	1.62556e+06
IsMasterProtein	Q8C804	Spindle and centriole-associated protein 1 OS=Mus musculus OX=10090 GN=Spice1 PE=1 SV=2	2	2	3	2	860	95.6	7.05											320531
IsMasterProtein	Q03265	ATP synthase subunit alpha, mitochondrial OS=Mus musculus OX=10090 GN=Atp5f1a PE=1 SV=1	52	28	256	28	553	59.7	9.19	6.7549e+07	6.35309e+07	4.20242e+07	4.55308e+07	4.81169e+07	1.12758e+08	5.05224e+07	7.29738e+07	7.58611e+07	9.58786e+07	1.20577e+07	1.26558e+08
IsMasterProtein	Q8VE22	28S ribosomal protein S23, mitochondrial OS=Mus musculus OX=10090 GN=Mrps23 PE=1 SV=1	14	2	3	2	177	20.3	8.59
IsMasterProtein	G5E869	Zinc finger protein 142 OS=Mus musculus OX=10090 GN=Znf142 PE=2 SV=1	0	1	1	1	1843	206.1	7.88
IsMasterProtein	Q9ESJ0	Exportin-4 OS=Mus musculus OX=10090 GN=Xpo4 PE=1 SV=2	3	3	7	3	1151	129.9	5.12			43315	102659			135224
IsMasterProtein	Q9WVF7	DNA polymerase epsilon catalytic subunit A OS=Mus musculus OX=10090 GN=Pole PE=1 SV=3	2	5	7	5	2283	261.9	6.44				391101	293244	405093	452833	384925	265432	305703	188048	917432
IsMasterProtein	Q04886	Transcription factor SOX-8 OS=Mus musculus OX=10090 GN=Sox8 PE=2 SV=2	2	1	1	1	464	49.8	7.15
IsMasterProtein	P20108	Thioredoxin-dependent peroxide reductase, mitochondrial OS=Mus musculus OX=10090 GN=Prdx3 PE=1 SV=1	11	3	7	3	257	28.1	7.58	561120	545430	468223	386562		835683	293455	431913		670733		633206
IsMasterProtein	Q9CPR1	RWD domain-containing protein 4 OS=Mus musculus OX=10090 GN=Rwdd4 PE=2 SV=1	4	1	1	1	188	21.1	5.63
IsMasterProtein	Q8K2X3	CST complex subunit STN1 OS=Mus musculus OX=10090 GN=Stn1 PE=1 SV=2	11	4	6	4	378	43.5	5.77				2905619	79984	6822753	11232305	1.21507e+07	17964620	1.93587e+07		1.82667e+07
IsMasterProtein	Q5FWK3	Rho GTPase-activating protein 1 OS=Mus musculus OX=10090 GN=Arhgap1 PE=1 SV=1	7	3	5	3	439	50.4	6.44	113356	76168.4	62026.4	331232	447326	186477	244296				267970
IsMasterProtein	Q61539	Steroid hormone receptor ERR2 OS=Mus musculus OX=10090 GN=Esrrb PE=1 SV=2	17	7	21	7	433	48.3	8	562225	690842	419617	3.076e+06	951756	6.038e+06	3.2433e+06	4.36438e+06	3.35705e+06	977102	940177	1.6073e+06
IsMasterProtein	Q9DBJ1	Phosphoglycerate mutase 1 OS=Mus musculus OX=10090 GN=Pgam1 PE=1 SV=3	25	5	22	5	254	28.8	7.18	235280	254977	128714	1.21352e+06	900324	2.12289e+06	850621	1.35629e+06	2.69493e+06	1.49191e+06	833751	4.00882e+06
IsMasterProtein	Q6ZWU9	40S ribosomal protein S27 OS=Mus musculus OX=10090 GN=Rps27 PE=1 SV=3	29	2	32	1	84	9.5	9.45	3.78991e+06	2.9655e+06	1.95568e+06	3.61254e+06	973040	1.24381e+07	1.29963e+07	1.92896e+07	22523116	1.47867e+07		2.11808e+07
IsMasterProtein	Q9Z2H7	PDZ domain-containing protein GIPC2 OS=Mus musculus OX=10090 GN=Gipc2 PE=1 SV=1	4	1	1	1	314	34.1	7.44
IsMasterProtein	Q8BRT1	CLIP-associating protein 2 OS=Mus musculus OX=10090 GN=Clasp2 PE=1 SV=1	1	1	1	1	1286	140.7	8.63	76849.3	83040.6	42677.9	270376		82180.6					97502.3	376762
IsMasterProtein	Q91WG4	Elongator complex protein 2 OS=Mus musculus OX=10090 GN=Elp2 PE=1 SV=1	3	2	2	2	831	93	5.82			67398.6	139891	196299
IsMasterProtein	Q91YE8	Synaptopodin-2 OS=Mus musculus OX=10090 GN=Synpo2 PE=1 SV=2	1	2	4	1	1087	116.5	7.37
IsMasterProtein	Q8R4V4	Carboxypeptidase Z OS=Mus musculus OX=10090 GN=Cpz PE=2 SV=2	1	1	1	1	654	73.7	8.05							285914		428385	740658
IsMasterProtein	P49429	4-hydroxyphenylpyruvate dioxygenase OS=Mus musculus OX=10090 GN=Hpd PE=1 SV=3	2	1	1	1	393	45	7.06	179978	243625	153102	333153	461020	398918	391593	268578		477551		397928
IsMasterProtein	Q8VDM6	Heterogeneous nuclear ribonucleoprotein U-like protein 1 OS=Mus musculus OX=10090 GN=Hnrnpul1 PE=1 SV=1	11	9	27	9	859	95.9	6.58	419706	415900	260894	3491387	2.94369e+06	3.79822e+06	4.63377e+06	3.31532e+06	3.59568e+06	3.67817e+06	1.7465e+06	4.90913e+06
IsMasterProtein	Q6A0A9	Constitutive coactivator of PPAR-gamma-like protein 1 OS=Mus musculus OX=10090 GN=FAM120A PE=1 SV=2	2	1	1	1	1112	121.6	8.92			77853		260462		127041
IsMasterProtein	E9Q784	Zinc finger CCCH domain-containing protein 13 OS=Mus musculus OX=10090 GN=Zc3h13 PE=1 SV=1	3	5	9	5	1729	203.6	9.38				398274	633873	225972	247392	527565		289416	127708	326227
IsMasterProtein	Q9WTJ4	Flt3-interacting zinc finger protein 1 OS=Mus musculus OX=10090 GN=Fiz1 PE=1 SV=1	6	1	4	1	500	52.7	7.94				148648
IsMasterProtein	B2RQE8	Rho GTPase-activating protein 42 OS=Mus musculus OX=10090 GN=Arhgap42 PE=1 SV=1	1	1	1	1	841	94.6	8	70345.7	91714.8					140764	218222
IsMasterProtein	Q6DFV5	Probable helicase with zinc finger domain OS=Mus musculus OX=10090 GN=Helz PE=1 SV=2	0	1	1	1	1964	219.7	7.4
IsMasterProtein	O88509	DNA (cytosine-5)-methyltransferase 3B OS=Mus musculus OX=10090 GN=Dnmt3b PE=1 SV=2	15	12	36	12	859	97.2	8.31	59261.9	82318.7	28177.6	4.59019e+06	8.61463e+06	3.58662e+06	1.23874e+07	4.90944e+06	1.17355e+07	6.37104e+06	4.56818e+06	1.35321e+07
IsMasterProtein	A6H619	PHD and RING finger domain-containing protein 1 OS=Mus musculus OX=10090 GN=Phrf1 PE=1 SV=2	1	2	4	1	1682	184	8.59		344846				447138	208102			333634		491170
IsMasterProtein	Q9CR24	Nucleoside diphosphate-linked moiety X motif 8 OS=Mus musculus OX=10090 GN=Nudt8 PE=1 SV=1	6	1	1	1	210	23.2	6.52
IsMasterProtein	Q91WE3	Ribonuclease P protein subunit p25 OS=Mus musculus OX=10090 GN=Rpp25 PE=2 SV=1	8	1	2	1	199	21	9.16
IsMasterProtein	A2APB8	Targeting protein for Xklp2 OS=Mus musculus OX=10090 GN=Tpx2 PE=1 SV=1	33	26	121	26	745	85.8	9.38	1.34748e+07	1.2082e+07	9.3204e+06	1.71542e+07	1.3051e+07	1.13225e+07	1.81947e+07	2.15584e+07	17591436	2.6875e+07	4.15036e+06	3.47587e+07
IsMasterProtein	Q9D864	Actin-related protein 6 OS=Mus musculus OX=10090 GN=Actr6 PE=1 SV=2	7	2	2	2	396	45.8	5.03	143516	146154	67530.7	122453		119511	137247	166386	372140			327830
IsMasterProtein	Q5SUF2	Luc7-like protein 3 OS=Mus musculus OX=10090 GN=Luc7l3 PE=1 SV=1	23	9	47	9	432	51.4	9.77	4.31573e+06	4.44643e+06	2.67915e+06	3.72705e+06	1.18025e+07	1.02471e+07	1.08499e+07	1.06016e+07	1.40016e+07	1.23185e+07	7.83413e+06	1.39057e+07
IsMasterProtein	Q922Y1	UBX domain-containing protein 1 OS=Mus musculus OX=10090 GN=Ubxn1 PE=1 SV=1	12	4	8	4	297	33.6	5.26	434653	394120	396754	1.42414e+06	1.99977e+06	2.41769e+06	2.37944e+06	1.00481e+06	975149	3632238	604882	1897756
IsMasterProtein	Q9CZR8	Elongation factor Ts, mitochondrial OS=Mus musculus OX=10090 GN=Tsfm PE=1 SV=1	3	1	1	1	324	35.3	7.06	248166	174138	189818	231489	27672.4	201089			309983	362651		592901
IsMasterProtein	CON_Q95M17	Acidic mammalian chitinase OS=Bos taurus GN=CHIA PE=1 SV=1	3	2	3	2	472	52.1	5.58	279115	373326	128920	482422	56480	225465	291158	2.55152e+06	494084	346404		648723
IsMasterProtein	Q91XI1	tRNA-dihydrouridine(47) synthase [NAD(P)(+)]-like OS=Mus musculus OX=10090 GN=Dus3l PE=1 SV=1	8	4	4	4	637	71	7.97				1.12583e+06	1.79588e+06	2.28725e+06	1.20467e+06	3.15809e+06	2.55953e+06	2.02673e+06	795464	3.05168e+06
IsMasterProtein	Q9Z1N2	Origin recognition complex subunit 1 OS=Mus musculus OX=10090 GN=Orc1 PE=1 SV=2	32	26	118	26	840	95	9.1	358023	383715	211439	1.185e+07	4.95017e+06	2.30195e+07	2.31485e+07	1.79572e+07	3.66736e+07	2.07984e+07	2.95836e+06	3.86563e+07
IsMasterProtein	P58044	Isopentenyl-diphosphate Delta-isomerase 1 OS=Mus musculus OX=10090 GN=Idi1 PE=1 SV=1	5	1	1	1	227	26.3	6.16
IsMasterProtein	Q9DA08	SAGA-associated factor 29 OS=Mus musculus OX=10090 GN=Sgf29 PE=2 SV=1	4	1	1	1	293	33.3	8.1				150712	32853.4			197186
IsMasterProtein	E9Q7F2	E3 ubiquitin-protein ligase RNF169 OS=Mus musculus OX=10090 GN=Rnf169 PE=1 SV=1	3	2	2	2	694	75.7	9.35
IsMasterProtein	Q8BXQ2	GPI transamidase component PIG-T OS=Mus musculus OX=10090 GN=Pigt PE=1 SV=2	1	1	1	1	582	65.7	8.4
IsMasterProtein	O88696	ATP-dependent Clp protease proteolytic subunit, mitochondrial OS=Mus musculus OX=10090 GN=Clpp PE=1 SV=1	6	1	1	1	272	29.8	7.47						374785				146745
IsMasterProtein	Q9JMK2	Casein kinase I isoform epsilon OS=Mus musculus OX=10090 GN=Csnk1e PE=1 SV=2	5	2	2	2	416	47.3	9.66	38819.1	36184.3		226296	214310				240630
IsMasterProtein	P54729	NEDD8 ultimate buster 1 OS=Mus musculus OX=10090 GN=Nub1 PE=1 SV=2	7	5	13	5	614	70.3	5.88	96350.9		30254.1	962009	547254	150907	756761	373366	575312	986698	192635	1.20422e+06
IsMasterProtein	P28474	Alcohol dehydrogenase class-3 OS=Mus musculus OX=10090 GN=Adh5 PE=1 SV=3	5	2	7	2	374	39.5	7.25				737099	1.43518e+06	992750		393151				811333
IsMasterProtein	Q8R2G4	Ecto-ADP-ribosyltransferase 3 OS=Mus musculus OX=10090 GN=Art3 PE=1 SV=2	4	1	1	1	371	42	6.02
IsMasterProtein	Q91WC3	Long-chain-fatty-acid--CoA ligase 6 OS=Mus musculus OX=10090 GN=Acsl6 PE=1 SV=1	1	1	1	1	697	78	7.34
IsMasterProtein	Q8VE97	Serine/arginine-rich splicing factor 4 OS=Mus musculus OX=10090 GN=Srsf4 PE=2 SV=1	8	4	38	1	489	55.9	11.4				269545	470636	205553	499807	561622	475355	737012		558054
IsMasterProtein	B7ZNG0	Kinesin-like protein KIF7 OS=Mus musculus OX=10090 GN=Kif7 PE=1 SV=1	1	1	1	1	1348	151.5	6.49	181967	127312	144213			834654		225158	400197	411272		278887
IsMasterProtein	P54071	Isocitrate dehydrogenase [NADP], mitochondrial OS=Mus musculus OX=10090 GN=Idh2 PE=1 SV=3	20	9	37	8	452	50.9	8.69	4.46465e+06	3.5449e+06	2.5062e+06	2.05186e+06	3.62916e+06	5.89166e+06	911920	1352439	810040	2.73401e+06	97033.2	2.33139e+06
IsMasterProtein	P80315	T-complex protein 1 subunit delta OS=Mus musculus OX=10090 GN=Cct4 PE=1 SV=3	43	22	111	22	539	58	8.02	2.41655e+07	1.99858e+07	1.51305e+07	2.51643e+07	2.69738e+07	3.36084e+07	2.54152e+07	3.10242e+07	3.6678e+07	2.30369e+07	9.92447e+06	43456171
IsMasterProtein	P35438	Glutamate receptor ionotropic, NMDA 1 OS=Mus musculus OX=10090 GN=Grin1 PE=1 SV=1	1	1	1	1	938	105.4	8.84	861302	816001	619489	314710	361717	1.25326e+06		408104	489199			678588
IsMasterProtein	Q9QYY8	Spastin OS=Mus musculus OX=10090 GN=Spast PE=1 SV=3	2	1	1	1	614	66.4	9.69						405580		252882	955733	861170		1.63579e+06
IsMasterProtein	Q921L3	Calcium load-activated calcium channel OS=Mus musculus OX=10090 GN=Tmco1 PE=1 SV=1	9	2	8	2	188	21.2	9.74	233024	225259	207075	657348		435546	678626		431042	391532	264332	503207
IsMasterProtein	P19091	Androgen receptor OS=Mus musculus OX=10090 GN=Ar PE=1 SV=1	1	1	1	1	899	98.1	6.79
IsMasterProtein	P50518	V-type proton ATPase subunit E 1 OS=Mus musculus OX=10090 GN=Atp6v1e1 PE=1 SV=2	8	2	8	1	226	26.1	8.43						61331.2		343868
IsMasterProtein	P52432	DNA-directed RNA polymerases I and III subunit RPAC1 OS=Mus musculus OX=10090 GN=Polr1c PE=1 SV=3	14	3	8	3	346	39.1	5.21						204946	207897		433811	234798		710753
IsMasterProtein	Q8K2C9	Very-long-chain (3R)-3-hydroxyacyl-CoA dehydratase 3 OS=Mus musculus OX=10090 GN=Hacd3 PE=1 SV=2	3	1	2	1	362	43.1	9.13				451847	539999		337456		286619	330288
IsMasterProtein	Q9Z1Q5	Chloride intracellular channel protein 1 OS=Mus musculus OX=10090 GN=Clic1 PE=1 SV=3	10	2	3	1	241	27	5.17
IsMasterProtein	Q922P9	Putative oxidoreductase GLYR1 OS=Mus musculus OX=10090 GN=Glyr1 PE=1 SV=1	31	13	61	13	546	59.7	9.22	557402	540514	447498	1.31701e+07	6.67204e+06	1.61102e+07	2.22567e+07	2.17154e+07	21562959	1.93333e+07	1.56262e+06	2.78675e+07
IsMasterProtein	Q8VED5	Keratin, type II cytoskeletal 79 OS=Mus musculus OX=10090 GN=Krt79 PE=1 SV=2	15	9	97	1	531	57.5	7.69
IsMasterProtein	Q8VBV3	Exosome complex component RRP4 OS=Mus musculus OX=10090 GN=Exosc2 PE=1 SV=1	11	3	9	3	293	32.6	7.5						132820	367907	244616	475875	400259		888501
IsMasterProtein	Q8BNV1	tRNA (uracil-5-)-methyltransferase homolog A OS=Mus musculus OX=10090 GN=Trmt2a PE=1 SV=1	6	4	5	4	574	63.3	7.25	117467	122330	150445	572214	923268	376618	1325065	1.40107e+06	530573	1.05233e+06		1.41942e+06
IsMasterProtein	Q80Z64	Homeobox protein NANOG OS=Mus musculus OX=10090 GN=Nanog PE=1 SV=1	3	1	1	1	305	34.2	6.79
IsMasterProtein	P27814	Killer cell lectin-like receptor subfamily B member 1C OS=Mus musculus OX=10090 GN=Klrb1c PE=1 SV=2	5	1	1	1	223	25.1	6.65							186002	305698	247712	278672		407421
IsMasterProtein	Q3UQA7	Selenoprotein H OS=Mus musculus OX=10090 GN=Selenoh PE=1 SV=2	16	2	3	2	116	13	9.8				108068	131415		424936	369926	214079	763701	524258	951484
IsMasterProtein	Q9QZ29	Immunoglobulin-binding protein 1b OS=Mus musculus OX=10090 GN=Igbp1b PE=1 SV=1	2	1	2	1	343	39.2	4.98
IsMasterProtein	Q60636	PR domain zinc finger protein 1 OS=Mus musculus OX=10090 GN=Prdm1 PE=1 SV=1	2	2	2	1	856	95.8	8.63	936459			99236.4		4.1837e+06	741540	674039	3.58194e+06	1946289		5956281
IsMasterProtein	Q3UHN9	Bifunctional heparan sulfate N-deacetylase/N-sulfotransferase 1 OS=Mus musculus OX=10090 GN=Ndst1 PE=1 SV=2	1	1	4	1	882	100.7	7.77	343778	542545	282821	220293		1.10221e+06	773765	1.33051e+06	3.53073e+06	1455457		2.49815e+06
IsMasterProtein	Q9WVL5	MORC family CW-type zinc finger protein 1 OS=Mus musculus OX=10090 GN=Morc1 PE=2 SV=1	2	2	3	2	950	108.2	8.22	188025	114760	101614	220879	137088	253179	258146	331714	629137	407471	116328	349382
IsMasterProtein	A2A884	Transcription factor HIVEP3 OS=Mus musculus OX=10090 GN=Hivep3 PE=1 SV=1	0	1	1	1	2348	253.3	7.5
IsMasterProtein	Q8VHK9	ATP-dependent DNA/RNA helicase DHX36 OS=Mus musculus OX=10090 GN=Dhx36 PE=1 SV=2	4	4	8	3	1001	113.8	8.29	159955	138093	75275.9	510254	411321	1.85686e+06	2.45298e+06	2.06526e+06	2.34975e+06	3.32017e+06		1.05998e+06
IsMasterProtein	Q60675	Laminin subunit alpha-2 OS=Mus musculus OX=10090 GN=Lama2 PE=1 SV=2	0	1	1	1	3118	343.6	6.09
IsMasterProtein	O88466	Zinc finger protein 106 OS=Mus musculus OX=10090 GN=Znf106 PE=1 SV=3	2	4	11	4	1888	208.8	7.59	610149	507518	332878	378599	452389	1.56607e+06	621781	142493	4.0083e+06	2775731	263214	4864871
IsMasterProtein	Q99LB6	Methionine adenosyltransferase 2 subunit beta OS=Mus musculus OX=10090 GN=Mat2b PE=1 SV=1	15	5	10	5	334	37.4	6.95	2.53881e+06	2.22076e+06	1.62257e+06	878567	202149	5.17316e+06	2.38702e+06	2.35468e+06	5.97782e+06	4.06737e+06	1.26208e+06	7.54871e+06
IsMasterProtein	Q6PAM1	Alpha-taxilin OS=Mus musculus OX=10090 GN=Txlna PE=1 SV=1	3	1	5	1	554	62.3	6.74					241093							214620
IsMasterProtein	Q8K4L0	ATP-dependent RNA helicase DDX54 OS=Mus musculus OX=10090 GN=Ddx54 PE=1 SV=1	4	3	6	3	874	97.7	10.01				569429	195942	491992	143071	564748	718878	322149		366473
IsMasterProtein	Q6A025	Protein phosphatase 1 regulatory subunit 26 OS=Mus musculus OX=10090 GN=Ppp1r26 PE=2 SV=2	1	1	1	1	1163	124.9	8.76
IsMasterProtein	Q9Z0P4	Paralemmin-1 OS=Mus musculus OX=10090 GN=Palm PE=1 SV=1	2	1	3	1	383	41.6	4.84
IsMasterProtein	Q5NCI0	Up-regulator of cell proliferation OS=Mus musculus OX=10090 GN=Urgcp PE=2 SV=1	1	1	1	1	926	104.6	6.32
IsMasterProtein	Q9JHR7	Insulin-degrading enzyme OS=Mus musculus OX=10090 GN=Ide PE=1 SV=1	3	4	5	4	1019	117.7	6.54	230250	222225	84786	391575		385905	786455	1.48611e+06	2.19439e+06	4.00896e+06	4.3537e+06	7.96886e+06
IsMasterProtein	Q3V209	Transmembrane and ubiquitin-like domain-containing protein 2 OS=Mus musculus OX=10090 GN=Tmub2 PE=1 SV=1	6	1	2	1	319	33.8	4.94	1.91931e+06	1.74937e+06	1.58076e+06	1.05442e+06	642918	1.0872e+06	1.44837e+06		615604	2.19819e+06	205126	629704
IsMasterProtein	Q8BGF7	PAN2-PAN3 deadenylation complex catalytic subunit Pan2 OS=Mus musculus OX=10090 GN=Pan2 PE=1 SV=1	1	1	1	1	1200	135.2	5.96
IsMasterProtein	Q9CQ07	Leucine-rich repeat-containing protein 18 OS=Mus musculus OX=10090 GN=Lrrc18 PE=2 SV=1	3	1	1	1	262	29.5	9.67
IsMasterProtein	Q64478	Histone H2B type 1-H OS=Mus musculus OX=10090 GN=Hist1h2bh PE=1 SV=3	77	15	575	5	126	13.9	10.32	5.02616e+07	5.30689e+07	3.39959e+07	3.75894e+09	5.68824e+09	3.39539e+09	9.56308e+09	5.28883e+09	1.08164e+10	1.13309e+10	5.36622e+09	2.00471e+10
IsMasterProtein	Q9CXW2	28S ribosomal protein S22, mitochondrial OS=Mus musculus OX=10090 GN=Mrps22 PE=1 SV=1	5	2	5	1	359	41.2	8.56	264018	311925	152270	298773	199324	327662
IsMasterProtein	O35654	DNA polymerase delta subunit 2 OS=Mus musculus OX=10090 GN=Pold2 PE=1 SV=2	8	3	10	3	469	51.3	5.78	76142.3	72964.1	43426.7	730281	602309	1.10635e+06	617386	839471	394379	749931	326152	559554
IsMasterProtein	Q9CZJ6	Protein Mis18-alpha OS=Mus musculus OX=10090 GN=Mis18a PE=2 SV=1	13	3	4	3	204	22.9	5.27	461369		338619	549602	733398	713166	506187	159790	178232	139827
IsMasterProtein	Q9DBU6	Serine/Arginine-related protein 53 OS=Mus musculus OX=10090 GN=Rsrc1 PE=1 SV=1	4	1	1	1	334	38.6	11.15
IsMasterProtein	Q8BWW4	La-related protein 4 OS=Mus musculus OX=10090 GN=Larp4 PE=1 SV=2	7	5	22	5	719	79.7	6.39	1.08416e+06	2.35047e+06	387851	1.8229e+06	1.36937e+06	2.05594e+06	880976	1.91048e+06	1.37292e+06	732405	373416	944188
IsMasterProtein	Q924C1	Exportin-5 OS=Mus musculus OX=10090 GN=Xpo5 PE=1 SV=1	10	11	32	11	1204	136.9	5.82	580573	610789	397135	1.67493e+06	1.64919e+06	2.76272e+06	4.77795e+06	6.94839e+06	4.76988e+06	6279571	262603	8.4785e+06
IsMasterProtein	P51881	ADP/ATP translocase 2 OS=Mus musculus OX=10090 GN=Slc25a5 PE=1 SV=3	37	12	69	5	298	32.9	9.73	1.57805e+07	1.65459e+07	1.12875e+07	1.21743e+07	7.56703e+06	2.59309e+07	2.00046e+07	1.99792e+07	3.33663e+07	2.7961e+07	1.16036e+07	4.63088e+07
IsMasterProtein	Q9QZN1	F-box/LRR-repeat protein 17 OS=Mus musculus OX=10090 GN=Fbxl17 PE=1 SV=3	1	1	1	1	701	75.6	8.1
IsMasterProtein	P07744	Keratin, type II cytoskeletal 4 OS=Mus musculus OX=10090 GN=Krt4 PE=1 SV=2	5	4	24	1	525	56.2	8.15
IsMasterProtein	P62900	60S ribosomal protein L31 OS=Mus musculus OX=10090 GN=Rpl31 PE=1 SV=1	46	6	41	6	125	14.5	10.54	2.42081e+06	2.4892e+06	1.60146e+06	1.59674e+07	2.28031e+07	1.63119e+07	1.94839e+07	1.94419e+07	2.69632e+07	2.19247e+07	7.74711e+06	1.99797e+07
IsMasterProtein	P50247	Adenosylhomocysteinase OS=Mus musculus OX=10090 GN=Ahcy PE=1 SV=3	37	15	113	15	432	47.7	6.54	6.95628e+06	6.55755e+06	4.00971e+06	1.2554e+07	4.67808e+06	3.06271e+07	1.86305e+07	2.35065e+07	3.6698e+07	2.93533e+07	2.2822e+06	3.95587e+07
IsMasterProtein	P83917	Chromobox protein homolog 1 OS=Mus musculus OX=10090 GN=Cbx1 PE=1 SV=1	34	6	80	5	185	21.4	4.93	101706			8.44268e+06	1.12653e+07	1.25419e+07	1.33681e+07	1.28661e+07	2.59477e+07	1.49677e+07	837617	2.89332e+07
IsMasterProtein	Q80UU2	Ribonuclease P protein subunit p38 OS=Mus musculus OX=10090 GN=Rpp38 PE=1 SV=1	6	2	4	2	280	31.1	9.73				133289	242710	135099
IsMasterProtein	Q60953	Protein PML OS=Mus musculus OX=10090 GN=Pml PE=1 SV=3	8	6	21	6	885	98.2	5.63		75420.2		1.00892e+06	618552	2.96692e+06	1.80284e+06	2.22784e+06	3427227	2.85131e+06		2.18842e+06
IsMasterProtein	P30416	Peptidyl-prolyl cis-trans isomerase FKBP4 OS=Mus musculus OX=10090 GN=Fkbp4 PE=1 SV=5	30	13	82	13	458	51.5	5.72	5.30083e+06	4.4783e+06	3.31424e+06	1.17705e+07	1.16946e+07	1.13407e+07	1.16869e+07	1.70893e+07	1.19913e+07	9.05183e+06	3.38005e+06	1.77324e+07
IsMasterProtein	Q9Z277	Tyrosine-protein kinase BAZ1B OS=Mus musculus OX=10090 GN=Baz1b PE=1 SV=2	29	45	209	45	1479	170.5	8.6	1.00256e+06	625212	555651	1.77027e+08	2.18057e+08	1.47615e+08	3.85594e+08	2.15994e+08	3.1318e+08	2.83864e+08	1.74118e+08	5.3455e+08
IsMasterProtein	A2A8Z1	Oxysterol-binding protein-related protein 9 OS=Mus musculus OX=10090 GN=Osbpl9 PE=1 SV=1	2	2	2	2	736	83.1	6.07		100686		265757		727088	558442	741058	1.39343e+06	909661		1.74602e+06
IsMasterProtein	O08740	DNA-directed RNA polymerase II subunit RPB11 OS=Mus musculus OX=10090 GN=Polr2j PE=1 SV=1	9	1	6	1	117	13.2	5.86	75431.3	57477.7	61373.1	249458		370387	325106	328158	451010	472837		505626
IsMasterProtein	E9Q7T7	Chondroadherin-like protein OS=Mus musculus OX=10090 GN=Chadl PE=1 SV=1	1	1	1	1	748	81.3	8.87				2.92771e+06	4507270	1529424	5495023	3.92776e+06	2679240	5.31508e+06	4231120	7.62846e+06
IsMasterProtein	Q8BG15	CTD small phosphatase-like protein 2 OS=Mus musculus OX=10090 GN=Ctdspl2 PE=1 SV=1	11	5	12	5	465	52.8	6.25				1.53133e+06	607332	991990	1.80297e+06	1.67671e+06	2.11899e+06	2.05334e+06	547559	3.81461e+06
IsMasterProtein	Q9CX66	Uncharacterized protein C12orf45 homolog OS=Mus musculus OX=10090 GN=D10Wsu102e PE=1 SV=1	9	2	2	2	185	20	4.84	95809.6			145524	785572	334256	670824	225983	418886	700636	598469	404986
IsMasterProtein	E9Q414	Apolipoprotein B-100 OS=Mus musculus OX=10090 GN=Apob PE=1 SV=1	0	1	1	1	4505	509.1	6.81
IsMasterProtein	Q62426	Cystatin-B OS=Mus musculus OX=10090 GN=Cstb PE=1 SV=1	24	1	1	1	98	11	7.39
IsMasterProtein	E9Q557	Desmoplakin OS=Mus musculus OX=10090 GN=Dsp PE=1 SV=1	13	39	55	39	2883	332.7	6.8	1.48089e+06	1.70004e+06	1.06799e+06	5.09791e+06	2.76328e+06	4.8666e+06	5.53742e+06	4.67238e+07	2.75298e+06	3.21e+06	2.12262e+06	4.51837e+06
IsMasterProtein	Q9D9V7	Protein DENND6B OS=Mus musculus OX=10090 GN=Dennd6b PE=2 SV=3	1	1	2	1	585	66.5	8.76
IsMasterProtein	O55142	60S ribosomal protein L35a OS=Mus musculus OX=10090 GN=Rpl35a PE=1 SV=2	45	8	84	8	110	12.5	10.89	1.2844e+07	1.31652e+07	8.37155e+06	1.97992e+07	1.46634e+07	3.35672e+07	3.25439e+07	3.26391e+07	6.38832e+07	4.88518e+07	8.28816e+06	6.49583e+07
IsMasterProtein	Q8BGD6	Sodium-coupled neutral amino acid transporter 9 OS=Mus musculus OX=10090 GN=Slc38a9 PE=1 SV=1	2	1	1	1	560	63.4	7.5
IsMasterProtein	P53349	Mitogen-activated protein kinase kinase kinase 1 OS=Mus musculus OX=10090 GN=Map3k1 PE=1 SV=3	1	2	2	2	1493	161.2	7.9	382177	519753	286936	577219	239541	1.66018e+06	1.0534e+06	639236	2163857	2.22616e+06		1.89759e+06
IsMasterProtein	Q8BYK6	YTH domain-containing family protein 3 OS=Mus musculus OX=10090 GN=Ythdf3 PE=1 SV=2	11	7	25	3	585	63.9	9.04	1.29058e+06	1.19196e+06	988179	2.69895e+06	2.86398e+06	2.47406e+06	3.61721e+06	2.97059e+06	3.62349e+06	3.39245e+06	1.26114e+06	3.22582e+06
IsMasterProtein	Q6DFV7	Nuclear receptor coactivator 7 OS=Mus musculus OX=10090 GN=Ncoa7 PE=1 SV=2	1	1	1	1	943	106.3	5.43	1.19468e+06	1.16777e+06	845751	13966632	13465871	10199754	12370024	9526580	11769480	13051966	6252735	11624863
IsMasterProtein	Q8BGB2	Tetratricopeptide repeat protein 7A OS=Mus musculus OX=10090 GN=Ttc7a PE=1 SV=1	1	1	5	1	858	96.1	6.2	879210	1.07426e+06	556184	488823	1.19055e+06	6.42693e+06	2.48628e+06	1.46894e+06	5.52983e+06	5.82302e+06	416619
IsMasterProtein	Q99N93	39S ribosomal protein L16, mitochondrial OS=Mus musculus OX=10090 GN=Mrpl16 PE=1 SV=1	4	1	3	1	251	28.8	10.27	110744	113751	58562.8	88039.2		580932	184051	228852	284992			589744
IsMasterProtein	A2AED3	Fibronectin type III domain-containing protein 7 OS=Mus musculus OX=10090 GN=Fndc7 PE=2 SV=1	1	1	1	1	737	78.1	7.14									244663	382438		571430
IsMasterProtein	Q8R3Y8	Interferon regulatory factor 2-binding protein 1 OS=Mus musculus OX=10090 GN=Irf2bp1 PE=1 SV=2	14	5	7	5	584	61.7	8.18				131987	223039		189324	213485	237601	217718
IsMasterProtein	P16332	Methylmalonyl-CoA mutase, mitochondrial OS=Mus musculus OX=10090 GN=Mmut PE=1 SV=2	4	3	5	3	748	82.8	6.89	323123	257540	214444	363245	451071	429219		141402			71696.2
IsMasterProtein	Q9CR51	V-type proton ATPase subunit G 1 OS=Mus musculus OX=10090 GN=Atp6v1g1 PE=1 SV=3	22	2	7	2	118	13.7	7.97	1.56038e+06	1.782e+06	596095	335911	429493	662097	986565	1.31794e+06	3.34599e+06			1.9707e+06
IsMasterProtein	Q8BIW1	Exopolyphosphatase PRUNE1 OS=Mus musculus OX=10090 GN=Prune1 PE=1 SV=1	2	1	1	1	454	50.2	5.11
IsMasterProtein	Q9JIH2	Nuclear pore complex protein Nup50 OS=Mus musculus OX=10090 GN=Nup50 PE=1 SV=3	29	12	76	12	466	49.5	6.24	1.97954e+06	1.68889e+06	742549	1.10784e+07	1.36359e+07	9.44967e+06	1.74191e+07	1.7012e+07	1.49348e+07	1.37315e+07	6.38785e+06	1.43875e+07
IsMasterProtein	Q9Z172	Small ubiquitin-related modifier 3 OS=Mus musculus OX=10090 GN=Sumo3 PE=1 SV=1	19	2	27	1	110	12.4	5.96	2.12295e+06	1.90786e+06	1.0944e+06	1.25195e+07	1.09919e+07	1.15107e+07	1.62438e+07	22791306	1.60351e+07	1.25933e+07	128600	1.22768e+07
IsMasterProtein	Q923T9	Calcium/calmodulin-dependent protein kinase type II subunit gamma OS=Mus musculus OX=10090 GN=Camk2g PE=1 SV=1	3	2	2	1	529	59.6	7.58
IsMasterProtein	O88207	Collagen alpha-1(V) chain OS=Mus musculus OX=10090 GN=Col5a1 PE=1 SV=2	1	2	2	2	1838	183.6	4.98				2.6943e+06	2.7286e+06	1.26862e+06	4.15246e+06	3.4035e+06	2811172	5373855	1.93587e+06	5554832
IsMasterProtein	Q78XF5	Oligosaccharyltransferase complex subunit OSTC OS=Mus musculus OX=10090 GN=Ostc PE=1 SV=1	5	1	5	1	149	16.8	9.13	237361	172858	136624	360048	536740	526177	394714	409683	445497	518176	257381	506843
IsMasterProtein	CON_Q3MHN2	Complement component C9 OS=Bos taurus GN=C9 PE=2 SV=1	1	1	3	1	548	62	5.9	1.37379e+06	1.24163e+06	736616	1193807	1.32758e+06	2.37348e+06	1.77568e+06	2079054	2.56188e+06	3.87808e+06	923917
IsMasterProtein	Q9CQ75	NADH dehydrogenase [ubiquinone] 1 alpha subcomplex subunit 2 OS=Mus musculus OX=10090 GN=Ndufa2 PE=1 SV=3	14	1	6	1	99	10.9	9.99
IsMasterProtein	Q9DA21	Single-pass membrane and coiled-coil domain-containing protein 2 OS=Mus musculus OX=10090 GN=Smco2 PE=1 SV=1	2	1	5	1	347	39.3	4.51	2354592	1.80492e+06	1.5488e+06	234779		7.37939e+06	3.64201e+06	17823272	9130382	8.04013e+06		8400181
IsMasterProtein	Q9WTK7	Serine/threonine-protein kinase STK11 OS=Mus musculus OX=10090 GN=Stk11 PE=1 SV=1	4	2	2	2	436	49.2	6.84
IsMasterProtein	Q9D823	60S ribosomal protein L37 OS=Mus musculus OX=10090 GN=Rpl37 PE=3 SV=3	16	2	7	2	97	11.1	11.74								110804			39336.5
IsMasterProtein	Q8BGF3	WD repeat-containing protein 92 OS=Mus musculus OX=10090 GN=Wdr92 PE=1 SV=1	2	1	1	1	357	39.8	8.15	426914	600716	434265	189751	365926
IsMasterProtein	Q3TWF6	WD repeat-containing protein 70 OS=Mus musculus OX=10090 GN=Wdr70 PE=1 SV=1	2	1	2	1	657	73.1	5.97				278128		181481	334135	316429		292950
IsMasterProtein	Q9JJA4	Ribosome biogenesis protein WDR12 OS=Mus musculus OX=10090 GN=Wdr12 PE=1 SV=1	15	5	12	5	423	47.3	5.6				254673	869488	440661	411908	501615	504045	829052	130661	1.97384e+06
IsMasterProtein	Q08048	Hepatocyte growth factor OS=Mus musculus OX=10090 GN=Hgf PE=1 SV=1	2	1	1	1	728	82.9	8.12				195849	374163	321858		322004
IsMasterProtein	Q8BH24	Transmembrane 9 superfamily member 4 OS=Mus musculus OX=10090 GN=Tm9sf4 PE=1 SV=1	1	1	1	1	643	74.6	7.23	337237	289434	235014	724233	873494	370723	1.11313e+06	910315		738048	786285	1.62037e+06
IsMasterProtein	Q8VEI3	Hyaluronidase-3 OS=Mus musculus OX=10090 GN=Hyal3 PE=1 SV=2	2	1	1	1	412	46.1	8.53	48783096	52594512	31318436	55958852	106593056	120916488	77781104		165089840	79386872	54683200	119443944
IsMasterProtein	Q8K4G5	Actin-binding LIM protein 1 OS=Mus musculus OX=10090 GN=Ablim1 PE=1 SV=1	2	2	2	2	861	96.7	8.63							109195				199037	175370
IsMasterProtein	Q9WUD1	STIP1 homology and U box-containing protein 1 OS=Mus musculus OX=10090 GN=Stub1 PE=1 SV=1	4	1	1	1	304	34.9	6.01	48667.8	27190.2	31097.4	55117	234695	176150
IsMasterProtein	Q9CR59	Growth arrest and DNA damage-inducible proteins-interacting protein 1 OS=Mus musculus OX=10090 GN=Gadd45gip1 PE=1 SV=1	7	2	3	2	222	25.8	10.27	166960	127865	118970	172095	807592	480736	946822	549555	720550	1.0562e+06	519498	1.35066e+06
IsMasterProtein	Q6ZWX6	Eukaryotic translation initiation factor 2 subunit 1 OS=Mus musculus OX=10090 GN=Eif2s1 PE=1 SV=3	37	14	58	14	315	36.1	5.08	4.18575e+06	3.59871e+06	2.71321e+06	9.4187e+06	1.02339e+07	1.28295e+07	1.35706e+07	1.61396e+07	1.27168e+07	1.26408e+07	2.95108e+06	1.96556e+07
IsMasterProtein	Q6ZPV2	Chromatin-remodeling ATPase INO80 OS=Mus musculus OX=10090 GN=Ino80 PE=1 SV=2	4	5	8	5	1559	176.4	9.36				269745	299810		195896				115813
IsMasterProtein	Q9R0Y5	Adenylate kinase isoenzyme 1 OS=Mus musculus OX=10090 GN=Ak1 PE=1 SV=1	9	2	3	2	194	21.5	5.81			47065	287904	311530		451235	498016	344300	276396	188423	266131
IsMasterProtein	Q9Z1B5	Mitotic spindle assembly checkpoint protein MAD2A OS=Mus musculus OX=10090 GN=Mad2l1 PE=1 SV=2	20	4	6	4	205	23.6	5.2	363290	323870	324625	1.27662e+06	1.04258e+06	2.01037e+06	572890	3.09328e+06	3.33008e+06	1.544e+06	238559	2.78414e+06
IsMasterProtein	Q9DAW9	Calponin-3 OS=Mus musculus OX=10090 GN=Cnn3 PE=1 SV=1	25	7	44	6	330	36.4	5.72	3.92468e+06	3.98915e+06	2.35938e+06	6.75117e+06	1.05346e+07	6.68588e+06	9.26069e+06	8.42205e+06	9.16408e+06	1.20908e+07	2.50941e+06	1.64809e+07
IsMasterProtein	Q80YQ2	Mediator of RNA polymerase II transcription subunit 23 OS=Mus musculus OX=10090 GN=Med23 PE=1 SV=2	3	3	4	3	1367	156	7.31
IsMasterProtein	Q61510	E3 ubiquitin/ISG15 ligase TRIM25 OS=Mus musculus OX=10090 GN=Trim25 PE=1 SV=2	8	5	25	5	634	71.7	8.28	1.25071e+06	1.00145e+06	520221	1.09298e+06	96947.2	1.91629e+06	1.19525e+06	701549	1.72342e+06	1.30639e+06	182485	2.91608e+06
IsMasterProtein	Q9D8C3	Putative bifunctional UDP-N-acetylglucosamine transferase and deubiquitinase ALG13 OS=Mus musculus OX=10090 GN=Alg13 PE=1 SV=2	1	1	1	1	1166	128.6	6.48	126567	110910	63652.2		130875		168923		174230
IsMasterProtein	Q9CPV4	Glyoxalase domain-containing protein 4 OS=Mus musculus OX=10090 GN=Glod4 PE=1 SV=1	3	1	1	1	298	33.3	5.47
IsMasterProtein	O88892	Small EDRK-rich factor 1 OS=Mus musculus OX=10090 GN=Serf1 PE=1 SV=1	31	3	10	1	62	7.3	10.45	1.15563e+06	1.1208e+06	707786	1.82451e+06	2.47627e+06	1.82207e+06	1.95039e+06	1.60854e+06	2.22026e+06	2.27113e+06	1.47525e+06	2.70919e+06
IsMasterProtein	Q9CPW4	Actin-related protein 2/3 complex subunit 5 OS=Mus musculus OX=10090 GN=Arpc5 PE=1 SV=3	5	1	1	1	151	16.3	5.67	90048.8		47074.5	175845	508849	259363	270342	185600	162219	218891	382084
IsMasterProtein	Q62418	Drebrin-like protein OS=Mus musculus OX=10090 GN=Dbnl PE=1 SV=2	6	3	6	3	436	48.7	4.92	556252	561805	369714	1.35536e+06	1.95904e+06	916371	1702032	1.43984e+06	2.3211e+06	1.37651e+06	421247	1.28372e+06
IsMasterProtein	O08547	Vesicle-trafficking protein SEC22b OS=Mus musculus OX=10090 GN=Sec22b PE=1 SV=3	11	2	4	2	215	24.7	8.51		83747.2		292739	419339	268415	243033	447048		205914
IsMasterProtein	A2AU37	Double-strand-break repair protein rad21-like protein 1 OS=Mus musculus OX=10090 GN=Rad21l1 PE=1 SV=2	3	2	3	1	552	62.6	5.05
IsMasterProtein	Q6PGB6	N-alpha-acetyltransferase 50 OS=Mus musculus OX=10090 GN=Naa50 PE=1 SV=1	33	5	16	5	169	19.4	8.81	440220	628731	403669	1.2944e+06	1.68545e+06	1.96604e+06	3.28919e+06	1.43191e+06	3.40395e+06	2.22299e+06	1.91598e+06	6.55577e+06
IsMasterProtein	P11499	Heat shock protein HSP 90-beta OS=Mus musculus OX=10090 GN=Hsp90ab1 PE=1 SV=3	42	28	327	19	724	83.2	5.03	4.52181e+07	4.41071e+07	2.83581e+07	3.89291e+07	3.37344e+07	7.53112e+07	6.22767e+07	1.0099e+08	1.15614e+08	1.05184e+08	1.01618e+07	1.5402e+08
IsMasterProtein	P28738	Kinesin heavy chain isoform 5C OS=Mus musculus OX=10090 GN=Kif5c PE=1 SV=3	4	3	11	2	956	109.2	6.19
IsMasterProtein	Q8C3X2	Coiled-coil domain-containing protein 90B, mitochondrial OS=Mus musculus OX=10090 GN=Ccdc90b PE=1 SV=1	3	1	1	1	256	29.6	8.53				161179	195383		150254				78936.2
IsMasterProtein	Q7TPM1	Protein PRRC2B OS=Mus musculus OX=10090 GN=Prrc2b PE=1 SV=1	0	1	2	1	1486	160.8	8.16
IsMasterProtein	Q99JH8	ER lumen protein-retaining receptor 1 OS=Mus musculus OX=10090 GN=Kdelr1 PE=1 SV=1	5	1	1	1	212	24.5	8.62
IsMasterProtein	Q8CIK8	E3 ubiquitin-protein ligase RFWD3 OS=Mus musculus OX=10090 GN=Rfwd3 PE=2 SV=1	1	1	1	1	774	84.3	5.68		195186	86491.8	58728.5	325403	123042			215864	327904	117559	195985
IsMasterProtein	Q64467	Glyceraldehyde-3-phosphate dehydrogenase, testis-specific OS=Mus musculus OX=10090 GN=Gapdhs PE=1 SV=1	6	3	32	1	440	47.6	7.88				97268.2	347349							499679
IsMasterProtein	Q8BGH2	Sorting and assembly machinery component 50 homolog OS=Mus musculus OX=10090 GN=Samm50 PE=1 SV=1	10	5	9	5	469	51.8	6.8	427690	137517	186833	56671.1	534849	697972	1.01504e+06	1.03324e+06	1.005e+06	920078	485734	2.15234e+06
IsMasterProtein	Q6Q899	Probable ATP-dependent RNA helicase DDX58 OS=Mus musculus OX=10090 GN=Ddx58 PE=1 SV=2	1	1	2	1	926	105.9	6.65						205470	132825			870095	95663.2
IsMasterProtein	Q9CWR8	DNA (cytosine-5)-methyltransferase 3-like OS=Mus musculus OX=10090 GN=Dnmt3l PE=1 SV=1	25	10	33	10	421	48	6.15	878921	509764	347729	2.82115e+06	975134	6.46937e+06	7.08901e+06	6.07434e+06	1.37401e+07	578455	30544.3	2.09804e+06
IsMasterProtein	P55937	Golgin subfamily A member 3 OS=Mus musculus OX=10090 GN=Golga3 PE=1 SV=3	1	1	1	1	1487	167.1	5.4
IsMasterProtein	Q924W7	Suppression of tumorigenicity 5 protein OS=Mus musculus OX=10090 GN=St5 PE=1 SV=1	1	2	2	2	1134	126.8	9.11				333850	727589	324459	847622	677971	1.44482e+06	918292	571968	3957332
IsMasterProtein	Q5RI75	Ras and EF-hand domain-containing protein homolog OS=Mus musculus OX=10090 GN=Rasef PE=1 SV=1	2	1	1	1	627	70.7	5.38
IsMasterProtein	Q9D2G2	Dihydrolipoyllysine-residue succinyltransferase component of 2-oxoglutarate dehydrogenase complex, mitochondrial OS=Mus musculus OX=10090 GN=Dlst PE=1 SV=1	10	5	19	5	454	49	8.95	1.31967e+06	1.31918e+06	1.03134e+06	763065	866666	1.81154e+06	297623	695233	655550	398470	286484	1.21627e+06
IsMasterProtein	Q9D0F6	Replication factor C subunit 5 OS=Mus musculus OX=10090 GN=Rfc5 PE=1 SV=1	31	11	27	11	339	38.1	7.81	1.38613e+06	1.05931e+06	752938	5.17261e+06	6.19159e+06	7.22422e+06	6.73163e+06	8.16859e+06	7.81968e+06	7.82685e+06	1.68132e+06	1.17059e+07
IsMasterProtein	Q9JLR1	Protein transport protein Sec61 subunit alpha isoform 2 OS=Mus musculus OX=10090 GN=Sec61a2 PE=2 SV=3	6	3	13	1	476	52.2	8.06
IsMasterProtein	O70435	Proteasome subunit alpha type-3 OS=Mus musculus OX=10090 GN=Psma3 PE=1 SV=3	29	7	23	7	255	28.4	5.44	1.53276e+06	1.69657e+06	1.08516e+06	4.14956e+06	4.98723e+06	5.16467e+06	5.29941e+06	4.4665e+06	3.88334e+06	5.89827e+06	1.0977e+06	7.31884e+06
IsMasterProtein	Q8BGA9	Mitochondrial inner membrane protein OXA1L OS=Mus musculus OX=10090 GN=Oxa1l PE=1 SV=1	2	1	1	1	433	48.2	9.61	273548	167774	152382	254427	204257	372441		510581	370030	290338
IsMasterProtein	A4Q9F1	Protein monoglycylase TTLL8 OS=Mus musculus OX=10090 GN=Ttll8 PE=1 SV=1	1	1	1	1	832	94.9	8.98										223583
IsMasterProtein	P22518	Dual specificity protein kinase CLK1 OS=Mus musculus OX=10090 GN=Clk1 PE=1 SV=2	6	3	7	3	483	57.1	8.94				378442	336880	299118		408249	831605	573626		764880
IsMasterProtein	P57780	Alpha-actinin-4 OS=Mus musculus OX=10090 GN=Actn4 PE=1 SV=1	22	17	71	12	912	104.9	5.41	6.0831e+06	6.50097e+06	4.75415e+06	4.50614e+06	1.08494e+06	1.0988e+07	3.1666e+06	9.31034e+06	8.92543e+06	1.05033e+07	1.11157e+06	6.95031e+06
IsMasterProtein	Q64213	Splicing factor 1 OS=Mus musculus OX=10090 GN=Sf1 PE=1 SV=6	14	8	40	8	653	70.4	8.98		341881	270809	4.93719e+06	3.50612e+06	3.63794e+06	6.78455e+06	4.12402e+06	6.43978e+06	7.66066e+06	264646	6.87835e+06
IsMasterProtein	Q64511	DNA topoisomerase 2-beta OS=Mus musculus OX=10090 GN=Top2b PE=1 SV=2	18	30	154	18	1612	181.8	8.29	1.21749e+06	1.0306e+06	685066	3.87701e+06	3.05466e+06	7.76551e+06	5.96387e+06	7.3447e+06	7.82671e+06	5.60235e+06	459533	4.43509e+06
IsMasterProtein	P35601	Replication factor C subunit 1 OS=Mus musculus OX=10090 GN=Rfc1 PE=1 SV=2	12	12	32	12	1131	125.9	9.33	671587	514635	698082	2.71916e+06	1.29147e+06	2.41255e+06	3.20347e+06	5.55933e+06	3.72254e+06	4.33431e+06	640502	4.68182e+06
IsMasterProtein	Q3TWW8	Serine/arginine-rich splicing factor 6 OS=Mus musculus OX=10090 GN=Srsf6 PE=1 SV=1	27	12	61	9	339	39	11.46	2.71005e+06	2.85249e+06	2.04984e+06	1.36018e+07	1.19629e+07	2.1359e+07	2.54351e+07	2.91743e+07	3.85761e+07	4.53759e+07	1.18412e+07	5.20299e+07
IsMasterProtein	Q5DTM8	E3 ubiquitin-protein ligase BRE1A OS=Mus musculus OX=10090 GN=Rnf20 PE=1 SV=2	7	7	10	6	973	113.5	5.96	305713	328417	227973	602898	632795	499227	993310	917944	1.39638e+06	1.65375e+06	454367	4.67044e+06
IsMasterProtein	Q99L13	3-hydroxyisobutyrate dehydrogenase, mitochondrial OS=Mus musculus OX=10090 GN=Hibadh PE=1 SV=1	13	3	8	3	335	35.4	8.13	152856	163272	298540	397590	575656	279517
IsMasterProtein	Q9EQI8	39S ribosomal protein L46, mitochondrial OS=Mus musculus OX=10090 GN=Mrpl46 PE=1 SV=1	11	3	3	3	283	32.1	7.4	582517	484574	136937	340890	428652	619212	181774			534135
IsMasterProtein	Q99P69	Kinetochore protein Nuf2 OS=Mus musculus OX=10090 GN=Nuf2 PE=1 SV=2	2	1	1	1	463	54.6	8.22
IsMasterProtein	Q6PB93	Polypeptide N-acetylgalactosaminyltransferase 2 OS=Mus musculus OX=10090 GN=Galnt2 PE=1 SV=1	1	1	2	1	570	64.5	8.53	67044.1	136977	49223	102495		161436	99669.4
IsMasterProtein	Q6P9K9	Neurexin-3 OS=Mus musculus OX=10090 GN=Nrxn3 PE=1 SV=2	1	1	1	1	1571	173.3	6.14
IsMasterProtein	Q9CQF6	L-aminoadipate-semialdehyde dehydrogenase-phosphopantetheinyl transferase OS=Mus musculus OX=10090 GN=Aasdhppt PE=1 SV=1	4	1	6	1	309	35.7	7.14	44961.5			92098.5	168317	222762				123863
IsMasterProtein	Q9Z130	Heterogeneous nuclear ribonucleoprotein D-like OS=Mus musculus OX=10090 GN=Hnrnpdl PE=1 SV=1	32	8	35	6	301	33.5	7.31	1.57852e+06	2.12555e+06	1.14177e+06	4.36393e+06	3.50181e+06	5.70827e+06	7606502	8.83016e+06	1.5373e+07	8.99867e+06	3.75586e+06	1.60746e+07
IsMasterProtein	P97329	Kinesin-like protein KIF20A OS=Mus musculus OX=10090 GN=Kif20a PE=1 SV=1	29	20	80	20	887	99.8	6.99	483730	266975	535823	7.91519e+06	5.94567e+06	1.03631e+07	1.1001e+07	1.30145e+07	2.05152e+07	2.01713e+07	5.5243e+06	2.24737e+07
IsMasterProtein	O70305	Ataxin-2 OS=Mus musculus OX=10090 GN=Atxn2 PE=1 SV=1	1	2	11	2	1285	136.4	9.55	5.41076e+06		518461	4.11574e+06	4.46534e+06	4.01599e+06	5.67296e+06	6.91361e+06	7.20334e+06	7.73077e+06	2.24899e+06
IsMasterProtein	Q8C9B9	Death-inducer obliterator 1 OS=Mus musculus OX=10090 GN=Dido1 PE=1 SV=4	6	11	19	11	2256	247	7.91				735679	693498	222621	574999	672423	689091		280044	465024
IsMasterProtein	Q6NVF9	Cleavage and polyadenylation specificity factor subunit 6 OS=Mus musculus OX=10090 GN=Cpsf6 PE=1 SV=1	8	4	14	4	551	59.1	7.15				1.16203e+06	454938	1.71215e+06	1.63281e+06	2.04626e+06	3.18677e+06	3.13374e+06		4.02133e+06
IsMasterProtein	Q9CZW5	Mitochondrial import receptor subunit TOM70 OS=Mus musculus OX=10090 GN=Tomm70 PE=1 SV=2	6	4	13	4	611	67.5	7.53	1.36749e+06	1.16648e+06	924845		3.65565e+06	368470	169794	165722	657118	757024	608094	1.47358e+06
IsMasterProtein	Q9D7M1	Glucose-induced degradation protein 8 homolog OS=Mus musculus OX=10090 GN=Gid8 PE=1 SV=1	3	1	1	1	228	26.8	4.97
IsMasterProtein	Q9Z2I9	Succinate--CoA ligase [ADP-forming] subunit beta, mitochondrial OS=Mus musculus OX=10090 GN=Sucla2 PE=1 SV=2	20	10	30	10	463	50.1	7.01	4.13038e+06	3.8676e+06	2.71954e+06	4.93258e+06	5.53994e+06	5.43448e+06	2.73142e+06	3491046	1.5431e+06	3.72515e+06	1.55749e+06	4.06937e+06
IsMasterProtein	Q9Z206	Neuroepithelial cell-transforming gene 1 protein OS=Mus musculus OX=10090 GN=Net1 PE=1 SV=2	2	1	1	1	595	67.7	9.11		1.52798e+06	1.35927e+06	3.6041e+06		10674179	7591977		18049950	10863296		11220480
IsMasterProtein	Q03958	Prefoldin subunit 6 OS=Mus musculus OX=10090 GN=Pfdn6 PE=1 SV=1	6	1	1	1	127	14.4	8.88				40840.4				158007				307871
IsMasterProtein	Q8C0L8	Conserved oligomeric Golgi complex subunit 5 OS=Mus musculus OX=10090 GN=Cog5 PE=1 SV=3	1	1	1	1	829	91.3	6.27
IsMasterProtein	P61924	Coatomer subunit zeta-1 OS=Mus musculus OX=10090 GN=Copz1 PE=1 SV=1	13	1	2	1	177	20.2	4.81
IsMasterProtein	P26638	Serine--tRNA ligase, cytoplasmic OS=Mus musculus OX=10090 GN=Sars PE=1 SV=3	6	3	11	3	512	58.4	6.3	196648	194507	311964	848612	719264	1.21671e+06	958295	1.04455e+06	851495	1.28051e+06	368398	372578
IsMasterProtein	P56960	Exosome component 10 OS=Mus musculus OX=10090 GN=Exosc10 PE=1 SV=2	12	10	34	10	887	100.9	8.29	223701		94614.7	2.45299e+06	3.15681e+06	3.45112e+06	4.08873e+06	3.14552e+06	1.93064e+06	4.7628e+06	2.16384e+06	3.775e+06
IsMasterProtein	Q69ZQ2	Pre-mRNA-splicing factor ISY1 homolog OS=Mus musculus OX=10090 GN=Isy1 PE=1 SV=2	7	2	5	2	285	33	5.17	6175702	4.24825e+06	3.94636e+06	4.81226e+06	7.11675e+06	1.19653e+07	8.41723e+06	7.64371e+06	8.24488e+06	4.67971e+06	5.45119e+06	1.32967e+07
IsMasterProtein	Q9WUJ8	Origin recognition complex subunit 6 OS=Mus musculus OX=10090 GN=Orc6 PE=1 SV=1	6	2	4	2	262	29.2	9.03	72307.4	140247	64665.2	343610	684112	377465	482100	556436	318814	460854	110386	406004
IsMasterProtein	Q8CH02	SURP and G-patch domain-containing protein 1 OS=Mus musculus OX=10090 GN=Sugp1 PE=1 SV=1	4	2	4	2	643	72.6	7.64				215222	134806	228996	255838	321322	488348	286359		473002
IsMasterProtein	Q80VJ6	Zinc finger and SCAN domain containing protein 4C OS=Mus musculus OX=10090 GN=Zscan4c PE=2 SV=1	40	18	124	1	506	57.6	6.62							2181532	2.20466e+06	7.56023e+06	18569102		31395126
IsMasterProtein	Q9D0T1	NHP2-like protein 1 OS=Mus musculus OX=10090 GN=Snu13 PE=1 SV=4	34	5	22	5	128	14.2	8.46	457840	623707	415491	3.97986e+06	1.73207e+06	2.6438e+06	3.05234e+06	4.82771e+06	3.79216e+06	3.83796e+06	2.32998e+06	7.4218e+06
IsMasterProtein	Q99JY1	Toll/interleukin-1 receptor domain-containing adapter protein OS=Mus musculus OX=10090 GN=Tirap PE=1 SV=1	2	1	1	1	241	26	6.76
IsMasterProtein	P28659	CUGBP Elav-like family member 1 OS=Mus musculus OX=10090 GN=Celf1 PE=1 SV=2	9	4	20	4	486	52.1	8.46	509241	596180	458230	465246	2.29932e+06	2.39135e+06	1.82456e+06	531934	4.45571e+06	1.26178e+06	973578	2.15893e+06
IsMasterProtein	Q14AX6	Cyclin-dependent kinase 12 OS=Mus musculus OX=10090 GN=Cdk12 PE=1 SV=2	3	4	16	4	1484	163.6	9.47	38176.2			503412	891771	455507	845174	470121	864927	1.27327e+06	271318	755899
IsMasterProtein	O54891	Galectin-6 OS=Mus musculus OX=10090 GN=Lgals6 PE=2 SV=1	13	4	8	4	301	34.1	8.9									1.77956e+06	2.98925e+06		3.83023e+06
IsMasterProtein	Q3TSG4	RNA demethylase ALKBH5 OS=Mus musculus OX=10090 GN=Alkbh5 PE=1 SV=2	3	1	1	1	395	44.4	9.09
IsMasterProtein	O35144	Telomeric repeat-binding factor 2 OS=Mus musculus OX=10090 GN=Terf2 PE=1 SV=3	11	5	16	5	541	60.2	9.5	632045	511521	331127	862556	1.39384e+06	1.93316e+06	1.53535e+06	1.29683e+06	2.09837e+06	1.12218e+06	64735.4	2.48538e+06
IsMasterProtein	P43276	Histone H1.5 OS=Mus musculus OX=10090 GN=H1-5 PE=1 SV=2	39	13	145	9	223	22.6	10.92	1.92252e+06	1.76266e+06	1.33225e+06	2.40983e+08	2.85634e+08	1.78584e+08	4.53182e+08	4.94696e+08	5.67238e+08	5.23792e+08	4.19351e+08	1.02365e+09
IsMasterProtein	Q641K5	NUAK family SNF1-like kinase 1 OS=Mus musculus OX=10090 GN=Nuak1 PE=1 SV=1	1	1	3	1	658	73.6	8.68				58946.1			223776	189473	271492	366477		567388
IsMasterProtein	Q9QUM9	Proteasome subunit alpha type-6 OS=Mus musculus OX=10090 GN=Psma6 PE=1 SV=1	24	6	37	6	246	27.4	6.76	1.84997e+06	1.81682e+06	1.07614e+06	4.32431e+06	3.46689e+06	4.93008e+06	3.67547e+06	4.96669e+06	4.23485e+06	4.45394e+06	756806	7.41114e+06
IsMasterProtein	Q9JJI8	60S ribosomal protein L38 OS=Mus musculus OX=10090 GN=Rpl38 PE=1 SV=3	39	3	23	3	70	8.2	10.1	4682026	3.93626e+06	2.53887e+06	5.29521e+06	1.71224e+06	9.34454e+06	6.96437e+06	6.84212e+06	1.61171e+07	1.20135e+07		1.76863e+07
IsMasterProtein	Q9JI20	Double-stranded RNA-specific editase B2 OS=Mus musculus OX=10090 GN=Adarb2 PE=2 SV=2	1	1	2	1	745	82.1	9.7						375746			794306	1.42911e+06		1576660
IsMasterProtein	Q9CPP6	NADH dehydrogenase [ubiquinone] 1 alpha subcomplex subunit 5 OS=Mus musculus OX=10090 GN=Ndufa5 PE=1 SV=3	8	1	7	1	116	13.4	8.1	405497	168808	196088	414425	592557	652104	319287		283872	486037	79191
IsMasterProtein	Q8BFR5	Elongation factor Tu, mitochondrial OS=Mus musculus OX=10090 GN=Tufm PE=1 SV=1	34	14	74	14	452	49.5	7.56	1.27775e+07	1.24241e+07	7.30736e+06	7.37781e+06	9.67991e+06	1.2492e+07	5.66129e+06	4.289e+06	4.35746e+06	6.98392e+06	1.01466e+06	8.16188e+06
IsMasterProtein	P80314	T-complex protein 1 subunit beta OS=Mus musculus OX=10090 GN=Cct2 PE=1 SV=4	48	21	130	21	535	57.4	6.4	1.21563e+07	1.36657e+07	9.92014e+06	1.92081e+07	1.60395e+07	2.10631e+07	2.32148e+07	2.56648e+07	2.02798e+07	1.81095e+07	4.43227e+06	3.69016e+07
IsMasterProtein	Q8BLY2	Threonine--tRNA ligase 2, cytoplasmic OS=Mus musculus OX=10090 GN=Tarsl2 PE=1 SV=1	1	1	2	1	790	91.3	7.53
IsMasterProtein	D3YYM4	WD repeat-containing protein 72 OS=Mus musculus OX=10090 GN=Wdr72 PE=1 SV=1	1	1	1	1	1114	124.3	6.74	1.66908e+06	1.2581e+06	925785			1.64087e+06			4697808	2.37096e+06		1734574
IsMasterProtein	Q8VC10	Oxidative stress-induced growth inhibitor 1 OS=Mus musculus OX=10090 GN=Osgin1 PE=2 SV=1	1	1	2	1	478	52.1	7.14				55361388	70438072	51513932	89473856	122526568	118177176	126770800	40968188	217829584
IsMasterProtein	Q91YT0	NADH dehydrogenase [ubiquinone] flavoprotein 1, mitochondrial OS=Mus musculus OX=10090 GN=Ndufv1 PE=1 SV=1	10	4	9	4	464	50.8	8.21	1.17679e+06	1.24082e+06	1.16473e+06	296220	484978			248439
IsMasterProtein	Q8C167	Prolyl endopeptidase-like OS=Mus musculus OX=10090 GN=Prepl PE=1 SV=1	1	1	1	1	725	83.1	6.65		31431.6			727002
IsMasterProtein	Q0VBL3	RNA-binding protein 15 OS=Mus musculus OX=10090 GN=Rbm15 PE=1 SV=1	19	16	58	16	962	105.7	10.08	152380	53302.3	110254	2.61354e+06	2.47083e+06	2.8638e+06	4.3399e+06	4.34309e+06	6.67132e+06	5.59072e+06	552236	8.46138e+06
IsMasterProtein	Q80V94	AP-4 complex subunit epsilon-1 OS=Mus musculus OX=10090 GN=Ap4e1 PE=1 SV=3	1	1	2	1	1122	124.8	5.72							193026	205937	610343	666484		1.22532e+06
IsMasterProtein	Q9CQ48	NudC domain-containing protein 2 OS=Mus musculus OX=10090 GN=Nudcd2 PE=1 SV=1	12	2	10	2	157	17.6	5.07	216162	396850	308014	420292	505498	998141	927445	871703	2.09254e+06	1.71048e+06		3.50808e+06
IsMasterProtein	Q9D1J1	Adaptin ear-binding coat-associated protein 2 OS=Mus musculus OX=10090 GN=Necap2 PE=1 SV=1	3	1	1	1	266	28.6	7.94
IsMasterProtein	Q6PIC6	Sodium/potassium-transporting ATPase subunit alpha-3 OS=Mus musculus OX=10090 GN=Atp1a3 PE=1 SV=1	1	1	2	1	1013	111.6	5.41	89101.2	115732	44912.9	279776	1.56158e+06	1.20016e+06	353644	597404	284174		1.59015e+06	1.69246e+06
IsMasterProtein	Q9CQ58	Prolactin-8A9 OS=Mus musculus OX=10090 GN=Prl8a9 PE=2 SV=1	2	1	1	1	241	27.7	6.52
IsMasterProtein	Q5H8A1	Neuromedin-S OS=Mus musculus OX=10090 GN=Nms PE=2 SV=1	5	1	1	1	153	17.9	10.15				447857	566890		906765			884987	861070	1.32166e+06
IsMasterProtein	Q6ZPZ3	Zinc finger CCCH domain-containing protein 4 OS=Mus musculus OX=10090 GN=Zc3h4 PE=1 SV=2	7	7	17	7	1304	140.9	6.27		55972.4	66731.9	795597	2.18049e+06	1.14188e+06	895263	1.96003e+06	1792253	1.52052e+06	1.2994e+06	1.30137e+06
IsMasterProtein	Q6JPI3	Mediator of RNA polymerase II transcription subunit 13-like OS=Mus musculus OX=10090 GN=Med13l PE=1 SV=2	0	1	1	1	2207	241.6	6.14
IsMasterProtein	Q6PFR5	Transformer-2 protein homolog alpha OS=Mus musculus OX=10090 GN=Tra2a PE=1 SV=1	9	3	22	1	281	32.3	11.28	200694	270038	135732	66344		1.97335e+06	1.238e+06	1.41555e+06	3.61934e+06	2.96316e+06		3.24948e+06
IsMasterProtein	Q0VF22	Coiled-coil domain-containing protein 138 OS=Mus musculus OX=10090 GN=Ccdc138 PE=1 SV=1	1	1	1	1	680	77.9	8.16					83089.5			168334		413922		1.85408e+06
IsMasterProtein	Q920Q4	Vacuolar protein sorting-associated protein 16 homolog OS=Mus musculus OX=10090 GN=Vps16 PE=1 SV=3	1	1	1	1	839	94.9	7.01
IsMasterProtein	P62862	40S ribosomal protein S30 OS=Mus musculus OX=10090 GN=Fau PE=1 SV=1	17	1	6	1	59	6.6	12.15	320016	374958	178495	598871		3.48026e+06	2.95378e+06	2.97661e+06	5.18697e+06	3.92603e+06		7323660
IsMasterProtein	Q8CD92	Tetratricopeptide repeat protein 27 OS=Mus musculus OX=10090 GN=Ttc27 PE=1 SV=2	3	2	3	2	847	96.4	5.77	87868.3	126658	40372.4		223562		184685	87648.9	117827	137584	212681	230656
IsMasterProtein	Q91WS2	NACHT, LRR and PYD domains-containing protein 6 OS=Mus musculus OX=10090 GN=Nlrp6 PE=1 SV=3	1	1	1	1	869	97.3	8.43		63487.6	34098		321340	105065	103059	160715	150444		165766
IsMasterProtein	P54728	UV excision repair protein RAD23 homolog B OS=Mus musculus OX=10090 GN=Rad23b PE=1 SV=2	4	2	2	1	416	43.5	4.83		70047.1			252629	251531	307441	305654		528571	71162.9
IsMasterProtein	Q99J08	SEC14-like protein 2 OS=Mus musculus OX=10090 GN=Sec14l2 PE=1 SV=1	2	1	1	1	403	46.3	7.11
IsMasterProtein	Q6P6J0	tRNA-specific adenosine deaminase 2 OS=Mus musculus OX=10090 GN=Adat2 PE=1 SV=1	5	1	1	1	191	21.3	5.88					412011		367592	582054		608146
IsMasterProtein	Q99LH1	Nucleolar GTP-binding protein 2 OS=Mus musculus OX=10090 GN=Gnl2 PE=1 SV=2	6	4	7	4	728	83.3	9.2				181964	187062		279255	278419	260748	606583	167590	1.20384e+06
IsMasterProtein	Q91W50	Cold shock domain-containing protein E1 OS=Mus musculus OX=10090 GN=Csde1 PE=1 SV=1	15	12	47	12	798	88.7	6.37	3.38647e+06	3.39519e+06	2.47898e+06	1.45875e+06	663845	3.51204e+06	2.60509e+06	2.9934e+06	4.32016e+06	3.23023e+06	39449.1	3.45532e+06
IsMasterProtein	P16546	Spectrin alpha chain, non-erythrocytic 1 OS=Mus musculus OX=10090 GN=Sptan1 PE=1 SV=4	2	5	5	5	2472	284.4	5.33	70388		52297.7	183114	779598			127962		140565	111334	172595
IsMasterProtein	Q91VL8	Telomeric repeat-binding factor 2-interacting protein 1 OS=Mus musculus OX=10090 GN=Terf2ip PE=1 SV=1	11	4	20	4	393	43.3	4.81				1.69934e+06	1.85671e+06	197413	834791	1.64542e+06	2.06233e+06	1668157	195493	1.83337e+06
IsMasterProtein	Q924T2	28S ribosomal protein S2, mitochondrial OS=Mus musculus OX=10090 GN=Mrps2 PE=1 SV=1	20	4	16	4	291	32.3	9.14	1.23651e+06	1.14577e+06	824904	813033	686950	1.50565e+06	410935	568842	845992	893933	289092	1.13085e+06
IsMasterProtein	A2AR02	Peptidyl-prolyl cis-trans isomerase G OS=Mus musculus OX=10090 GN=Ppig PE=1 SV=1	3	2	5	2	752	88.3	10.27		123289	66891.5	1.21757e+06	1.26535e+06		2.26012e+06		392666	4601126	456225
IsMasterProtein	Q91YM4	FAST kinase domain-containing protein 4 OS=Mus musculus OX=10090 GN=Tbrg4 PE=1 SV=1	3	2	3	2	630	71.5	8.34	836416	667500	492796			1.2371e+06	99965.4	392271
IsMasterProtein	Q9DAT2	MRG/MORF4L-binding protein OS=Mus musculus OX=10090 GN=Mrgbp PE=1 SV=2	7	1	3	1	204	22.4	5.83					200711
IsMasterProtein	Q3UHU5	Microtubule cross-linking factor 1 OS=Mus musculus OX=10090 GN=Mtcl1 PE=1 SV=1	0	1	1	1	1945	213.7	6.14
IsMasterProtein	Q9R194	Cryptochrome-2 OS=Mus musculus OX=10090 GN=Cry2 PE=1 SV=1	2	1	1	1	592	66.8	8.35
IsMasterProtein	Q501J6	Probable ATP-dependent RNA helicase DDX17 OS=Mus musculus OX=10090 GN=Ddx17 PE=1 SV=1	29	19	166	12	650	72.4	8.59	2.53831e+06	2.73027e+06	1.86784e+06	1.21537e+07	9.41373e+06	1.91206e+07	1.93902e+07	2.16282e+07	2.56341e+07	1.90531e+07	643014	2.40243e+07
IsMasterProtein	Q9DB34	Charged multivesicular body protein 2a OS=Mus musculus OX=10090 GN=Chmp2a PE=1 SV=1	4	1	1	1	222	25.1	5.97
IsMasterProtein	Q80Y84	Lysine-specific demethylase 5B OS=Mus musculus OX=10090 GN=Kdm5b PE=1 SV=1	11	16	36	15	1544	175.4	6.43	98350.7	218698	319886	2.74433e+06	3.55892e+06	1.52803e+06	4.28598e+06	4.86018e+06	6.15959e+06	3.84914e+06	2.00228e+06	7.1455e+06
IsMasterProtein	Q8R5C5	Beta-centractin OS=Mus musculus OX=10090 GN=Actr1b PE=1 SV=1	7	3	7	1	376	42.3	6.4	53571.3	99707		189548	436209		181986					271550
IsMasterProtein	Q8BGG7	Ubiquitin-associated and SH3 domain-containing protein B OS=Mus musculus OX=10090 GN=Ubash3b PE=1 SV=1	1	1	1	1	638	71.4	6.81
IsMasterProtein	Q9EPU4	Cleavage and polyadenylation specificity factor subunit 1 OS=Mus musculus OX=10090 GN=Cpsf1 PE=1 SV=1	6	10	38	10	1441	160.7	6.39	439384	344569	384821	3.32442e+06	2.87507e+06	3.97055e+06	3.78925e+06	3.03783e+06	7.21057e+06	2.80325e+06	1.52234e+06	2.91452e+06
IsMasterProtein	Q9D0R8	Protein LSM12 homolog OS=Mus musculus OX=10090 GN=Lsm12 PE=1 SV=1	11	2	6	2	195	21.7	7.74	291029	48088.8	46267.4	45854.8	98196.3	176724			184939			309973
IsMasterProtein	Q8BL74	General transcription factor 3C polypeptide 2 OS=Mus musculus OX=10090 GN=Gtf3c2 PE=2 SV=2	1	1	1	1	907	100.2	6.57	78131.6	102202	62123.5				138083	403860
IsMasterProtein	Q9CWI3	BRCA2 and CDKN1A-interacting protein OS=Mus musculus OX=10090 GN=Bccip PE=1 SV=1	2	1	1	1	316	35.9	4.45				311030	312324		359207	496634	544352	580613	70969.6
IsMasterProtein	O35345	Importin subunit alpha-7 OS=Mus musculus OX=10090 GN=Kpna6 PE=1 SV=2	11	4	14	2	536	59.9	4.94
IsMasterProtein	G5E870	E3 ubiquitin-protein ligase TRIP12 OS=Mus musculus OX=10090 GN=Trip12 PE=1 SV=1	19	34	126	34	2025	224	8.35	1.06564e+06	1.02469e+06	853389	1.24162e+07	1.11337e+07	1.63206e+07	1.67819e+07	1.70185e+07	2.71307e+07	2.34791e+07	2.53031e+06	2.93198e+07
IsMasterProtein	P60710	Actin, cytoplasmic 1 OS=Mus musculus OX=10090 GN=Actb PE=1 SV=1	55	17	328	1	375	41.7	5.48	1.8927e+08	2.00312e+08	1.32792e+08	1.79739e+08	2.08176e+08	2.31236e+08	2.16066e+08	2.73065e+08	3.04353e+08	2.65801e+08	6.88669e+07	3.25193e+08
IsMasterProtein	P24270	Catalase OS=Mus musculus OX=10090 GN=Cat PE=1 SV=4	2	1	1	1	527	59.8	7.88				61102.3		172353			96337.4
IsMasterProtein	P62962	Profilin-1 OS=Mus musculus OX=10090 GN=Pfn1 PE=1 SV=2	65	7	60	7	140	14.9	8.28	5.34655e+06	4.92148e+06	2.65559e+06	5.14644e+06	104480	1.77662e+07	9.80065e+06	1.0527e+07	2.23725e+07	1.76347e+07		3.20049e+07
IsMasterProtein	Q9CZV8	F-box/LRR-repeat protein 20 OS=Mus musculus OX=10090 GN=Fbxl20 PE=1 SV=3	2	1	1	1	436	48.4	7.49
IsMasterProtein	P70372	ELAV-like protein 1 OS=Mus musculus OX=10090 GN=Elavl1 PE=1 SV=2	40	12	77	12	326	36.1	9.04	6.49523e+06	6.69376e+06	4.22852e+06	1.6661e+07	1.36028e+07	2.23762e+07	31366765	2.86308e+07	3.73303e+07	2.92727e+07	4.18257e+06	3.30949e+07
IsMasterProtein	P55097	Cathepsin K OS=Mus musculus OX=10090 GN=Ctsk PE=1 SV=2	2	1	2	1	329	36.9	8.37				361846			258784	586274			155068
IsMasterProtein	O08550	Histone-lysine N-methyltransferase 2B OS=Mus musculus OX=10090 GN=Kmt2b PE=1 SV=3	3	7	22	7	2713	294.6	8.1	126726	95382.6	75705	684783	1.20534e+06	959525	1.04807e+06	1.17779e+06	1.13997e+06	1.23662e+06	846126	1.69535e+06
IsMasterProtein	P41230	Lysine-specific demethylase 5C OS=Mus musculus OX=10090 GN=Kdm5c PE=1 SV=4	4	5	7	4	1554	175.2	5.44	2.44813e+06	2.3234e+06	1.61794e+06	250137		5115377			8.53271e+06			654434
IsMasterProtein	Q3UZ39	Leucine-rich repeat flightless-interacting protein 1 OS=Mus musculus OX=10090 GN=Lrrfip1 PE=1 SV=2	1	1	1	1	729	79.2	4.82
IsMasterProtein	O88907	E3 SUMO-protein ligase PIAS1 OS=Mus musculus OX=10090 GN=Pias1 PE=1 SV=2	2	1	6	1	651	71.6	7.28				176910	252407	259532	283870			1.12453e+06	63450.6	288488
IsMasterProtein	P11679	Keratin, type II cytoskeletal 8 OS=Mus musculus OX=10090 GN=Krt8 PE=1 SV=4	10	9	86	1	490	54.5	5.82
IsMasterProtein	Q810V0	U3 small nucleolar ribonucleoprotein protein MPP10 OS=Mus musculus OX=10090 GN=Mphosph10 PE=1 SV=2	1	1	1	1	681	78.7	4.87				406467	337924	312054	388686	616081		828994	303769	566322
IsMasterProtein	Q80Y17	Lethal(2) giant larvae protein homolog 1 OS=Mus musculus OX=10090 GN=Llgl1 PE=1 SV=1	1	1	6	1	1036	112.5	6.48	271460	496346	315212	667183	344793	856714	1.83166e+06	2.21609e+06	1.27101e+06	2.19351e+06		3.8437e+06
IsMasterProtein	Q99JR8	SWI/SNF-related matrix-associated actin-dependent regulator of chromatin subfamily D member 2 OS=Mus musculus OX=10090 GN=Smarcd2 PE=1 SV=2	8	4	11	2	531	59	9.64				277677			582239		260272		155917	265062
IsMasterProtein	O08856	RNA polymerase II elongation factor ELL OS=Mus musculus OX=10090 GN=Ell PE=2 SV=2	11	6	7	6	602	67.1	9.19	289903				111725			170188		387886
IsMasterProtein	Q9CY73	39S ribosomal protein L44, mitochondrial OS=Mus musculus OX=10090 GN=Mrpl44 PE=1 SV=3	5	2	4	2	333	37.5	8.51	179774	295266	368324	278101	217260			426348				815299
IsMasterProtein	A2AVQ5	Lymphocyte expansion molecule OS=Mus musculus OX=10090 GN=Lexm PE=2 SV=1	2	1	1	1	414	47.6	9.88
IsMasterProtein	Q68FL6	Methionine--tRNA ligase, cytoplasmic OS=Mus musculus OX=10090 GN=Mars PE=1 SV=1	17	15	52	15	902	101.4	7.14	5.70692e+06	5.50913e+06	4.19449e+06	4.78627e+06	4.74397e+06	6.26619e+06	3.65527e+06	4.09425e+06	3.38951e+06	6.16905e+06	1.01269e+07	6.40804e+06
IsMasterProtein	Q60596	DNA repair protein XRCC1 OS=Mus musculus OX=10090 GN=Xrcc1 PE=1 SV=2	6	4	13	4	631	68.9	6.33	577693	120580	181108	1.9064e+06	2.49204e+06	2.06966e+06	2.0543e+06	2.29891e+06	1.72284e+06	1.91912e+06	765652	1.3938e+06
IsMasterProtein	Q9CZU3	Exosome RNA helicase MTR4 OS=Mus musculus OX=10090 GN=Mtrex PE=1 SV=1	17	17	50	17	1040	117.6	6.4	3.69867e+06	3.24046e+06	2.4255e+06	4.38581e+06	4.30286e+06	7.01704e+06	6.91433e+06	1.08157e+07	1.01836e+07	1.26409e+07	2.08859e+06	1.33512e+07
IsMasterProtein	Q8VEE0	Ribulose-phosphate 3-epimerase OS=Mus musculus OX=10090 GN=Rpe PE=1 SV=1	3	1	1	1	228	24.9	5.41			116639						181373
IsMasterProtein	P54822	Adenylosuccinate lyase OS=Mus musculus OX=10090 GN=Adsl PE=1 SV=2	7	3	3	3	484	54.8	7.27				430278	524910	266437	191454			162037	135767	679649
IsMasterProtein	P97351	40S ribosomal protein S3a OS=Mus musculus OX=10090 GN=Rps3a PE=1 SV=3	47	15	205	15	264	29.9	9.73	3.45901e+07	3.1983e+07	2.30326e+07	1.09379e+08	1.18034e+08	1.00003e+08	1.33637e+08	1.47375e+08	1.54134e+08	1.36824e+08	5.71028e+07	1.83771e+08
IsMasterProtein	Q6P9R2	Serine/threonine-protein kinase OSR1 OS=Mus musculus OX=10090 GN=Oxsr1 PE=1 SV=1	2	1	1	1	527	58.2	6.43		61614.4		189443	309739	151604	220432	215835	156244	167967	121885	214616
IsMasterProtein	Q9WVQ0	Polyamine-modulated factor 1-binding protein 1 OS=Mus musculus OX=10090 GN=Pmfbp1 PE=2 SV=1	1	1	2	1	1022	119.3	6.58
IsMasterProtein	P51150	Ras-related protein Rab-7a OS=Mus musculus OX=10090 GN=Rab7a PE=1 SV=2	20	4	8	4	207	23.5	6.7	552416	603548	404342		797002	761295	529843	258011			107349
IsMasterProtein	P62082	40S ribosomal protein S7 OS=Mus musculus OX=10090 GN=Rps7 PE=2 SV=1	36	6	35	6	194	22.1	10.1	5464077	4.95233e+06	3.44827e+06	18717756	2.34086e+07	1.27744e+07	2.17675e+07	1.9659e+07	35151832	2.33707e+07	6.38868e+06	3.46829e+07
IsMasterProtein	C0HKD3	Protein FAM205A-4 OS=Mus musculus OX=10090 GN=Fam205a4 PE=3 SV=1	1	2	2	2	1308	146.1	8.16				414470	158400	853280	2.12635e+06	1.0678e+06	2743895	2.44634e+06		5122735
IsMasterProtein	Q8BHW2	Protein OSCP1 OS=Mus musculus OX=10090 GN=Oscp1 PE=1 SV=1	3	1	2	1	379	43.2	7.2
IsMasterProtein	P23818	Glutamate receptor 1 OS=Mus musculus OX=10090 GN=Gria1 PE=1 SV=1	1	1	3	1	907	101.5	7.69	1.9831e+06	2.09094e+06	1.39562e+06	474413	650304	495067		317558	352727		127181	118394
IsMasterProtein	A2A8U2	Transmembrane protein 201 OS=Mus musculus OX=10090 GN=Tmem201 PE=1 SV=1	2	1	6	1	664	72.5	9.2	99121.5			278789	196526	285312	268481	536536	467998
IsMasterProtein	Q99KV1	DnaJ homolog subfamily B member 11 OS=Mus musculus OX=10090 GN=Dnajb11 PE=1 SV=1	6	2	2	2	358	40.5	6.32		171793		635084	657104	658978	161920	223662	508142		464228	892041
IsMasterProtein	Q99KN2	Probable cytosolic iron-sulfur protein assembly protein CIAO1 OS=Mus musculus OX=10090 GN=Ciao1 PE=1 SV=1	3	1	1	1	339	37.6	4.88	174830	138731	121991	71786.1			211593	316181		516013
IsMasterProtein	P23198	Chromobox protein homolog 3 OS=Mus musculus OX=10090 GN=Cbx3 PE=1 SV=2	47	9	103	8	183	20.8	5.22	2.47228e+06	8.45982e+06	1.64543e+06	3.25397e+07	1.45802e+07	3.80839e+07	4.64284e+07	3.96879e+07	5.59146e+07	5.13239e+07	5.74903e+06	7.82053e+07
IsMasterProtein	P70696	Histone H2B type 1-A OS=Mus musculus OX=10090 GN=H2bc1 PE=1 SV=3	55	11	349	1	127	14.2	10.29				19948502	33402776	17017054	3e+07	2.5205e+07	4.4818e+06	4.86462e+07	162549152	7.44809e+07
IsMasterProtein	B1AWL2	Zinc finger protein 462 OS=Mus musculus OX=10090 GN=Znf462 PE=1 SV=1	1	4	6	4	2495	282.5	7.33				489727	392233		403085		302995	269237	106150	442637
IsMasterProtein	P11531	Dystrophin OS=Mus musculus OX=10090 GN=Dmd PE=1 SV=3	0	2	2	2	3678	425.6	5.94	2.30451e+06	1.94705e+06	2.23667e+06	426777		2.05858e+06	931586	744149	2110321	2013025		1.91899e+06
IsMasterProtein	P63276	40S ribosomal protein S17 OS=Mus musculus OX=10090 GN=Rps17 PE=1 SV=2	56	5	60	5	135	15.5	9.85	4.01789e+06	3.92937e+06	2.17222e+06	1.30034e+06	522240	8.83198e+06	3.88608e+06	7.27989e+06	6.66023e+06	9.05459e+06		1.08833e+07
IsMasterProtein	Q8CGB3	Uveal autoantigen with coiled-coil domains and ankyrin repeats OS=Mus musculus OX=10090 GN=Uaca PE=1 SV=2	1	2	2	2	1411	160.7	7.2				673589	266544		1.40012e+06	896063	717654	850702	352048	2.11313e+06
IsMasterProtein	Q78JW9	Ubiquitin domain-containing protein UBFD1 OS=Mus musculus OX=10090 GN=Ubfd1 PE=1 SV=2	3	1	1	1	368	40.1	8.85						254758	154567	245940		275395		456416
IsMasterProtein	Q61772	Ephrin type-A receptor 7 OS=Mus musculus OX=10090 GN=Epha7 PE=1 SV=2	1	1	1	1	998	111.8	5.86
IsMasterProtein	Q5SSL4	Active breakpoint cluster region-related protein OS=Mus musculus OX=10090 GN=Abr PE=1 SV=1	1	1	1	1	859	97.6	6.58				119030
IsMasterProtein	Q9R008	Mevalonate kinase OS=Mus musculus OX=10090 GN=Mvk PE=1 SV=1	3	1	2	1	395	41.9	6.68
IsMasterProtein	P56198	Cell death activator CIDE-3 OS=Mus musculus OX=10090 GN=Cidec PE=1 SV=2	3	1	2	1	239	27.3	9.51
IsMasterProtein	Q9QZH3	Peptidyl-prolyl cis-trans isomerase E OS=Mus musculus OX=10090 GN=Ppie PE=1 SV=2	7	2	13	2	301	33.4	5.6	366790	313591	180486	1.15928e+06	1.70416e+06	1.77943e+06	2.26925e+06	1.28079e+06	2.96333e+06	2.20934e+06	1.56846e+06	3.19179e+06
IsMasterProtein	Q8C4J7	Transducin beta-like protein 3 OS=Mus musculus OX=10090 GN=Tbl3 PE=2 SV=1	8	6	16	6	801	88.2	6.81	340775	112627	96264.3	5.18549e+06	885937	5.01669e+06	2.57915e+06	4.65013e+06	3.377e+06	2.84054e+06	319379	2.3858e+06
IsMasterProtein	Q8C1M2	Zinc finger protein 428 OS=Mus musculus OX=10090 GN=Znf428 PE=1 SV=1	6	1	4	1	176	19	4.23				172197	320412			553947
IsMasterProtein	P70336	Rho-associated protein kinase 2 OS=Mus musculus OX=10090 GN=Rock2 PE=1 SV=1	2	3	4	2	1388	160.5	5.99					247950	250004	270805	72138.7	97488.9	271397	199409	278474
IsMasterProtein	P70398	Probable ubiquitin carboxyl-terminal hydrolase FAF-X OS=Mus musculus OX=10090 GN=Usp9x PE=1 SV=2	4	10	28	10	2559	290.5	5.87	2.85784e+06	2.84535e+06	1.97784e+06	2.80171e+06	4.24679e+06	3.71436e+06	3.01278e+06	3.99123e+06	2.49947e+06	2.06348e+06	1958861	3.72801e+06
IsMasterProtein	Q9JKK8	Serine/threonine-protein kinase ATR OS=Mus musculus OX=10090 GN=Atr PE=1 SV=2	0	1	1	1	2635	300	7.53
IsMasterProtein	O35638	Cohesin subunit SA-2 OS=Mus musculus OX=10090 GN=Stag2 PE=1 SV=3	7	10	36	5	1231	141.2	5.43		35889.5		1.44359e+06	1.46252e+06	478325	1.59817e+06	2.41816e+06	1.52284e+06	1.94349e+06	673131	1.91674e+06
IsMasterProtein	Q6A068	Cell division cycle 5-like protein OS=Mus musculus OX=10090 GN=Cdc5l PE=1 SV=2	29	18	101	18	802	92.1	8.02	2.26469e+06	2.37688e+06	1.52711e+06	7.69531e+06	8.15671e+06	1.36065e+07	1.38362e+07	1.38672e+07	2.12517e+07	2.18671e+07	3.90297e+06	3.14939e+07
IsMasterProtein	Q99KI3	ER membrane protein complex subunit 3 OS=Mus musculus OX=10090 GN=Emc3 PE=1 SV=3	14	1	1	1	261	30	6.81
IsMasterProtein	Q80ZV0	Ribonuclease H2 subunit B OS=Mus musculus OX=10090 GN=Rnaseh2b PE=1 SV=2	11	4	12	4	308	34.7	9.45				1.3646e+06	1.5568e+06	2.37333e+06	1.20193e+06	3.54035e+06	2.7087e+06	865042	545357	4.97038e+06
IsMasterProtein	Q8K4B0	Metastasis-associated protein MTA1 OS=Mus musculus OX=10090 GN=Mta1 PE=1 SV=1	23	15	46	9	715	80.7	9.29	193788	260180	201340	3.25439e+06	2396997	3.24376e+06	4.33722e+06	4.56245e+06	4209740	4.43116e+06		4.87981e+06
IsMasterProtein	Q99M87	DnaJ homolog subfamily A member 3, mitochondrial OS=Mus musculus OX=10090 GN=Dnaja3 PE=1 SV=1	9	3	4	3	480	52.4	9.22	566614	503668	332436			604087
IsMasterProtein	E9QAG8	Zinc finger protein 431 OS=Mus musculus OX=10090 GN=Znf431 PE=1 SV=1	2	1	4	1	526	61.2	9.03				416537		421526	680516	733206	972306	1218975		2.52286e+06
IsMasterProtein	Q99N85	28S ribosomal protein S18a, mitochondrial OS=Mus musculus OX=10090 GN=Mrps18a PE=2 SV=1	6	1	1	1	196	22.3	10.18
IsMasterProtein	Q9JL35	High mobility group nucleosome-binding domain-containing protein 5 OS=Mus musculus OX=10090 GN=Hmgn5 PE=1 SV=2	8	3	12	3	406	45.3	4.37			32122.5	180428	318761		323352	435676		74091.8	866916
IsMasterProtein	Q8CD15	Ribosomal oxygenase 2 OS=Mus musculus OX=10090 GN=Riox2 PE=1 SV=2	2	1	1	1	465	53.5	6.38							345636
IsMasterProtein	D3YWE6	Transcriptional activator MN1 OS=Mus musculus OX=10090 GN=Mn1 PE=2 SV=1	1	1	1	1	1297	134	6.74
IsMasterProtein	P52927	High mobility group protein HMGI-C OS=Mus musculus OX=10090 GN=Hmga2 PE=1 SV=1	50	5	37	5	108	11.8	10.62				1.81057e+06	228667	2.57472e+06	5.74499e+06	5.20517e+06	4.96307e+06	4.0928e+06	213406	5231728
IsMasterProtein	Q9D0D5	General transcription factor IIE subunit 1 OS=Mus musculus OX=10090 GN=Gtf2e1 PE=1 SV=1	11	5	25	5	440	49.6	4.86	178314	158090	283932	1.83958e+06	2.81747e+06	1.55562e+06	3.44169e+06	1.85044e+06	1.21743e+06	2.70014e+06	380831	5.18577e+06
IsMasterProtein	Q9EQT3	Rho-related GTP-binding protein RhoU OS=Mus musculus OX=10090 GN=Rhou PE=2 SV=1	3	1	6	1	261	28.3	8.62	300925	244614	185011	527159	500979		649289		1.18299e+06	882397	197402	781449
IsMasterProtein	C0HKD9	Microfibrillar-associated protein 1B OS=Mus musculus OX=10090 GN=Mfap1b PE=1 SV=1	19	6	7	6	439	51.9	4.98	112068	55198.9	49962.3	1.31109e+06	2.05114e+06	469502	1.80446e+06	1.97166e+06	2.3423e+06	2.67376e+06	1.74585e+06	3.1018e+06
IsMasterProtein	Q8QZR1	Tyrosine aminotransferase OS=Mus musculus OX=10090 GN=Tat PE=1 SV=1	2	1	1	1	454	50.5	5.53
IsMasterProtein	Q80V86	Integrator complex subunit 8 OS=Mus musculus OX=10090 GN=Ints8 PE=1 SV=1	3	3	5	3	995	113.3	6.96	63399.9		61874.8	117597		420964	216517	237736	437241	563296		900832
IsMasterProtein	P70362	Ubiquitin recognition factor in ER-associated degradation protein 1 OS=Mus musculus OX=10090 GN=Ufd1 PE=1 SV=2	5	1	4	1	307	34.5	6.7				639444			256449		525842	417906		766579
IsMasterProtein	Q8K298	Anillin OS=Mus musculus OX=10090 GN=Anln PE=1 SV=2	17	16	48	16	1121	122.7	6.98	1.86822e+06	1.69378e+06	1.28604e+06	7.33462e+06	5.22383e+06	6.48889e+06	5.72879e+06	6.3105e+06	8.48758e+06	1.12534e+07	2.13241e+06	1.08193e+07
IsMasterProtein	Q60848	Lymphocyte-specific helicase OS=Mus musculus OX=10090 GN=Hells PE=1 SV=2	21	18	108	18	821	95.1	8	1.85485e+06	1.56714e+06	949666	1.29282e+07	1.52797e+07	1.99621e+07	2.64229e+07	3.01912e+07	31194489	2.63347e+07	3.02179e+06	4.31859e+07
IsMasterProtein	A2A6A1	G patch domain-containing protein 8 OS=Mus musculus OX=10090 GN=Gpatch8 PE=1 SV=1	1	2	3	2	1505	164.9	7.64				180147	280570		193998				137762
IsMasterProtein	Q80ZK9	WD and tetratricopeptide repeats protein 1 OS=Mus musculus OX=10090 GN=Wdtc1 PE=1 SV=1	6	4	10	4	677	75.7	7.15	347355	212131	135743	736438	1.43997e+06	922458	856941	1.23641e+06	1.33446e+06	1.47333e+06	150339	2.16013e+06
IsMasterProtein	Q6PIU9	Uncharacterized protein FLJ45252 homolog OS=Mus musculus OX=10090 PE=1 SV=2	4	1	9	1	354	37.7	5.07	566670	322957		1.19425e+06		885527	1.32029e+06		512140	1.1537e+06	46030.4	597299
IsMasterProtein	A2BH40	AT-rich interactive domain-containing protein 1A OS=Mus musculus OX=10090 GN=Arid1a PE=1 SV=1	4	8	18	8	2283	241.9	6.68		214449		1.13195e+06	2.46328e+06	1.96544e+06	2.47478e+06	837176	2.0331e+06	2.27348e+06	648145	2.92858e+06
IsMasterProtein	Q9JIL5	Tubby-related protein 4 OS=Mus musculus OX=10090 GN=Tulp4 PE=1 SV=1	0	1	1	1	1547	169.5	7.46	273346		168036			570548	822280	950405	836970	974206		1.45583e+06
IsMasterProtein	Q8BU27	Protein phosphatase 1M OS=Mus musculus OX=10090 GN=Ppm1m PE=2 SV=2	4	2	2	2	406	45.2	5.58
IsMasterProtein	CON_Q29443	Serotransferrin OS=Bos taurus GN=TF PE=2 SV=1	1	1	1	1	704	77.7	7.08
IsMasterProtein	Q9EQM6	Microprocessor complex subunit DGCR8 OS=Mus musculus OX=10090 GN=Dgcr8 PE=1 SV=2	4	3	4	3	773	86.3	6.06
IsMasterProtein	O35658	Complement component 1 Q subcomponent-binding protein, mitochondrial OS=Mus musculus OX=10090 GN=C1qbp PE=1 SV=1	4	1	2	1	278	31	4.92
IsMasterProtein	Q3V172	Protein sel-1 homolog 2 OS=Mus musculus OX=10090 GN=Sel1l2 PE=2 SV=1	1	1	3	1	688	77.9	9.29					230001	546069	367371	1.26854e+06	2.27218e+06	667379		2246795
IsMasterProtein	P62897	Cytochrome c, somatic OS=Mus musculus OX=10090 GN=Cycs PE=1 SV=2	21	2	3	2	105	11.6	9.58		72620.1				284005				155757
IsMasterProtein	Q8BP47	Asparagine--tRNA ligase, cytoplasmic OS=Mus musculus OX=10090 GN=NARS1 PE=1 SV=2	8	4	31	4	559	64.2	5.86	1.56226e+06	1.27571e+06	1.08143e+06	1.44495e+06	855918	2.1394e+06	1.87302e+06	2.68659e+06	2.80569e+06	2.17681e+06		4.41643e+06
IsMasterProtein	Q9WV70	Nucleolar complex protein 2 homolog OS=Mus musculus OX=10090 GN=Noc2l PE=1 SV=2	2	2	2	2	747	85.4	5.97	187794			382153	212833	641821	222899	217039		859933	206964	319308
IsMasterProtein	Q9D6N5	Dr1-associated corepressor OS=Mus musculus OX=10090 GN=Drap1 PE=1 SV=3	10	2	2	2	205	22.3	5.26				264587	399262	551877	1.14733e+06	552934	897200	239368		1.73062e+06
IsMasterProtein	Q9CZT5	Vasorin OS=Mus musculus OX=10090 GN=Vasn PE=2 SV=2	1	1	1	1	673	72.2	7.08	64375.3	58759.9	33177.9						243646	271115		426628
IsMasterProtein	Q4VBE4	Pikachurin OS=Mus musculus OX=10090 GN=Egflam PE=1 SV=1	1	1	1	1	1017	110.7	7.12		65970.2				654754		816156	1.46316e+06	2.35148e+06
IsMasterProtein	Q9JM05	E3 SUMO-protein ligase PIAS4 OS=Mus musculus OX=10090 GN=Pias4 PE=1 SV=2	8	4	14	4	507	55.5	6.37	109513	116697	75939.6	801935	454528	514345	1.6279e+06	753621	794699	1.00744e+06	45644.6	706135
IsMasterProtein	Q3UC65	Arginine/serine-rich protein 1 OS=Mus musculus OX=10090 GN=Rsrp1 PE=1 SV=1	5	1	1	1	298	34.5	11.77
IsMasterProtein	Q9JJ89	Coiled-coil domain-containing protein 86 OS=Mus musculus OX=10090 GN=Ccdc86 PE=1 SV=2	12	4	12	4	426	46.5	9.64	163992	155670	82934.9	386056	772583	613645	1.53766e+06	1.01425e+06	1.75157e+06	1.40109e+06	916240	2.73232e+06
IsMasterProtein	Q99LJ6	Glutathione peroxidase 7 OS=Mus musculus OX=10090 GN=Gpx7 PE=1 SV=1	4	1	1	1	186	21	8.27
IsMasterProtein	Q99PG4	Regulator of G-protein signaling 18 OS=Mus musculus OX=10090 GN=Rgs18 PE=1 SV=1	3	1	8	1	235	27.6	8.48				1442897		1.08534e+06	2.36442e+06	1.73167e+06	2.22171e+06	1.74594e+06	559067	3.12137e+06
IsMasterProtein	P08207	Protein S100-A10 OS=Mus musculus OX=10090 GN=S100a10 PE=1 SV=2	7	1	1	1	97	11.2	6.77
IsMasterProtein	Q8CG47	Structural maintenance of chromosomes protein 4 OS=Mus musculus OX=10090 GN=Smc4 PE=1 SV=1	16	23	76	23	1286	146.8	7.3	2.71833e+06	1.66478e+06	1.35488e+06	7.63937e+06	7.22731e+06	8.22543e+06	8.05408e+06	9.76832e+06	9.32757e+06	1.01528e+07	2.91256e+06	1.26945e+07
IsMasterProtein	Q9D0M2	Cell division cycle-associated protein 7 OS=Mus musculus OX=10090 GN=Cdca7 PE=1 SV=1	4	1	1	1	382	43.8	8.6
IsMasterProtein	Q0GGX2	Zinc finger protein 541 OS=Mus musculus OX=10090 GN=Znf541 PE=1 SV=1	1	1	2	1	1363	148.2	7.42	1117076			961853	818554	2.61196e+06	2297420	1.72439e+06	4131753	2.82617e+06		5.066e+06
IsMasterProtein	Q923A2	Protein Spindly OS=Mus musculus OX=10090 GN=Spdl1 PE=1 SV=2	5	3	3	3	608	70.2	6				80383.7	127876		146609			356188	46636.3
IsMasterProtein	P17710	Hexokinase-1 OS=Mus musculus OX=10090 GN=Hk1 PE=1 SV=3	2	2	3	1	974	108.2	6.8
IsMasterProtein	O89053	Coronin-1A OS=Mus musculus OX=10090 GN=Coro1a PE=1 SV=5	1	1	2	1	461	51	6.48
IsMasterProtein	Q99LL5	Periodic tryptophan protein 1 homolog OS=Mus musculus OX=10090 GN=Pwp1 PE=1 SV=1	8	3	4	3	501	55.6	4.82	113069	135596	108283	427187	362735		529270	885460		1.21995e+06	118364	941104
IsMasterProtein	O54879	High mobility group protein B3 OS=Mus musculus OX=10090 GN=Hmgb3 PE=1 SV=3	7	1	1	1	200	23	8.37							182501	243386	274376	349076		328470
IsMasterProtein	Q3URR7	Zinc finger and SCAN domain-containing protein 10 OS=Mus musculus OX=10090 GN=Zscan10 PE=1 SV=2	4	3	6	3	782	88.3	8.03				963620	1.3446e+06	198974	1.16439e+06	786774	1.28893e+06	598815	391977	591516
IsMasterProtein	Q8BTN6	Leukocyte receptor cluster member 9 OS=Mus musculus OX=10090 GN=Leng9 PE=2 SV=1	1	1	1	1	485	52.6	5.83				596296	591504		935238	749280			73231
IsMasterProtein	Q61081	Hsp90 co-chaperone Cdc37 OS=Mus musculus OX=10090 GN=Cdc37 PE=1 SV=1	26	8	29	8	379	44.6	5.34	916236	897056	505522	1.02858e+06		3.17229e+06	2.10869e+06	2.26704e+06	3.25458e+06	3707267		4.84489e+06
IsMasterProtein	Q9DBY8	Nuclear valosin-containing protein-like OS=Mus musculus OX=10090 GN=Nvl PE=1 SV=1	9	6	13	6	855	94.4	6.35	77036.2			3.66443e+06	1.96526e+06	2.78928e+06	6.99305e+06	389095	6.24067e+06	6.25104e+06	346338	9688502
IsMasterProtein	Q9Z2U2	Zinc finger protein 292 OS=Mus musculus OX=10090 GN=Zfp292 PE=1 SV=2	4	9	20	9	2698	300.9	7.53				631513	1.12101e+06	507423	332209	1.63113e+06	655744		235311	836176
IsMasterProtein	Q9Z0H1	WD repeat-containing protein 46 OS=Mus musculus OX=10090 GN=Wdr46 PE=2 SV=1	3	2	9	2	622	69	9.77				460516	400583	377472	193939	259089	323258		252275	566844
IsMasterProtein	Q91YM2	Rho GTPase-activating protein 35 OS=Mus musculus OX=10090 GN=Arhgap35 PE=1 SV=3	1	1	1	1	1499	170.3	6.61
IsMasterProtein	Q9D2E2	Target of EGR1 protein 1 OS=Mus musculus OX=10090 GN=Toe1 PE=1 SV=1	5	2	8	2	511	56.8	6.64			37886.3	186630	484406	367794		451826	379855		219555	624200
IsMasterProtein	Q921T2	Torsin-1A-interacting protein 1 OS=Mus musculus OX=10090 GN=Tor1aip1 PE=1 SV=3	2	1	1	1	595	66.7	7.05				147469	230384		196259	153114			85441.7
IsMasterProtein	A0A088MLT8	IQCJ-SCHIP1 readthrough transcript protein OS=Mus musculus OX=10090 GN=Iqcj-Schip1 PE=1 SV=2	2	1	1	1	559	61.9	5.11
IsMasterProtein	O54734	Dolichyl-diphosphooligosaccharide--protein glycosyltransferase 48 kDa subunit OS=Mus musculus OX=10090 GN=Ddost PE=1 SV=2	18	8	20	8	441	49	5.83	1.6959e+06	1.92256e+06	1.32729e+06	1.70292e+06	688460	4.4999e+06	2.34058e+06	2.06209e+06	5.05295e+06	3.05177e+06		5.3695e+06
IsMasterProtein	P41105	60S ribosomal protein L28 OS=Mus musculus OX=10090 GN=Rpl28 PE=1 SV=2	45	7	55	7	137	15.7	12.02	5.99697e+06	5.85132e+06	3.7792e+06	4.17075e+07	3.81273e+07	3.82116e+07	4.55516e+07	6.02728e+07	7.71535e+07	6.42273e+07	1.9115e+07	5.26335e+07
IsMasterProtein	Q9R1E0	Forkhead box protein O1 OS=Mus musculus OX=10090 GN=Foxo1 PE=1 SV=2	1	1	1	1	652	69.5	6.95	919168	940793	537443	667070	1.3007e+06	1.09353e+06	880266	388817	1.00217e+06	980531	625201	1.68027e+06
IsMasterProtein	P60335	Poly(rC)-binding protein 1 OS=Mus musculus OX=10090 GN=Pcbp1 PE=1 SV=1	38	11	136	6	356	37.5	7.09	1.84879e+07	1.8123e+07	1.18762e+07	3.20408e+07	3.76042e+07	4.21059e+07	4.80771e+07	4.8621e+07	5.55453e+07	4.51248e+07	9.51341e+06	7.3785e+07
IsMasterProtein	P61222	ATP-binding cassette sub-family E member 1 OS=Mus musculus OX=10090 GN=Abce1 PE=1 SV=1	21	11	58	11	599	67.3	8.34	2.75009e+06	2.62417e+06	1.87322e+06	5.58533e+06	4.9793e+06	5.74268e+06	4.25088e+06	8.70091e+06	5.70143e+06	6.4974e+06	1.68601e+06	6.25694e+06
IsMasterProtein	A2AQ19	RNA polymerase-associated protein RTF1 homolog OS=Mus musculus OX=10090 GN=Rtf1 PE=1 SV=1	10	8	12	8	715	80.7	8.16	298100	164707	150445	642017	1.11836e+06	462095	1.30691e+06	987785	128291	1.73104e+06	363616	1.76077e+06
IsMasterProtein	Q9JHS9	Spliceosome-associated protein CWC15 homolog OS=Mus musculus OX=10090 GN=Cwc15 PE=1 SV=1	24	5	15	5	229	26.6	5.71			183799	994007	1.27228e+06	1.00808e+06	2.32603e+06	1.8384e+06	1.79346e+06	2.13133e+06	317055	2.83478e+06
IsMasterProtein	Q3UNW5	Transcription factor CP2-like protein 1 OS=Mus musculus OX=10090 GN=Tfcp2l1 PE=1 SV=2	13	6	15	6	479	54.7	6.76	213948		683999	1.44069e+06	1.7298e+06	1.64522e+06	2.03154e+06	1.70282e+06	1.25514e+06			1.52093e+06
IsMasterProtein	Q99MN1	Lysine--tRNA ligase OS=Mus musculus OX=10090 GN=Kars1 PE=1 SV=1	21	15	52	15	595	67.8	5.94	7.98095e+06	7.89013e+06	5.48054e+06	6.96532e+06	8.71783e+06	1.41507e+07	7.99543e+06	9.19465e+06	1.62287e+07	1.04153e+07	3.74362e+06	1.64464e+07
IsMasterProtein	P58735	Sulfate anion transporter 1 OS=Mus musculus OX=10090 GN=Slc26a1 PE=1 SV=1	1	1	1	1	704	75.7	8.09
IsMasterProtein	Q6PDG5	SWI/SNF complex subunit SMARCC2 OS=Mus musculus OX=10090 GN=Smarcc2 PE=1 SV=2	4	6	12	1	1213	132.5	5.59
IsMasterProtein	A2AAE1	Transmembrane protein KIAA1109 OS=Mus musculus OX=10090 GN=Kiaa1109 PE=1 SV=4	0	1	1	1	5005	555	6.61
IsMasterProtein	Q8BMJ2	Leucine--tRNA ligase, cytoplasmic OS=Mus musculus OX=10090 GN=Lars PE=1 SV=2	10	11	38	11	1178	134.1	7.05	2.86701e+06	2.5799e+06	1.66388e+06	1.11136e+06	189852	4.09356e+06	1.65325e+06	1.55256e+06	3.38432e+06	2.63634e+06	121343	4.48351e+06
IsMasterProtein	Q9CWK8	Sorting nexin-2 OS=Mus musculus OX=10090 GN=Snx2 PE=1 SV=2	5	2	5	2	519	58.4	5.12
IsMasterProtein	CON_P00978	Protein AMBP OS=Bos taurus GN=AMBP PE=1 SV=2	2	1	9	1	352	39.2	7.62	684242	772956	461301	381010	91730.9	763862	384758		724704	906171		358413
IsMasterProtein	Q99PT9	Kinesin-like protein KIF19 OS=Mus musculus OX=10090 GN=Kif19 PE=1 SV=2	1	1	2	1	997	111.5	8.95				167287	91528		214872	221955	223108	270501		439899
IsMasterProtein	Q6ZQ03	Formin-binding protein 4 OS=Mus musculus OX=10090 GN=Fnbp4 PE=1 SV=2	3	3	7	3	1031	111.2	4.73		63044.6		801690	1.02293e+06	760365	513825	822185	735022	618044	564591
IsMasterProtein	Q9CQ60	6-phosphogluconolactonase OS=Mus musculus OX=10090 GN=Pgls PE=1 SV=1	3	1	1	1	257	27.2	5.85
IsMasterProtein	Q64368	Deleted in azoospermia-like OS=Mus musculus OX=10090 GN=Dazl PE=1 SV=1	5	1	1	1	298	33.3	8.48											283502	518010
IsMasterProtein	Q8VDP2	UPF0428 protein CXorf56 homolog OS=Mus musculus OX=10090 PE=1 SV=1	14	3	8	3	222	25.6	8.73				658389	925414	563710	677571	680664	562051	376886	393111	551967
IsMasterProtein	Q6NZQ6	Zinc finger protein 740 OS=Mus musculus OX=10090 GN=Znf740 PE=1 SV=1	7	1	2	1	180	20.9	9.19
IsMasterProtein	Q9CQJ4	E3 ubiquitin-protein ligase RING2 OS=Mus musculus OX=10090 GN=Rnf2 PE=1 SV=1	18	5	39	5	336	37.6	6.84	100730		86876.9	2.53755e+06	3.5448e+06	2.47049e+06	2.72251e+06	2.664e+06	2.9587e+06	3.64424e+06	854318	5.84536e+06
IsMasterProtein	Q9QWF0	Chromatin assembly factor 1 subunit A OS=Mus musculus OX=10090 GN=Chaf1a PE=1 SV=1	3	3	7	3	911	101.9	5.4						754794	401940	680107	1.364e+06	1.13721e+06		1.31845e+06
IsMasterProtein	Q80VG1	Sex comb on midleg-like protein 4 OS=Mus musculus OX=10090 GN=Scml4 PE=1 SV=2	2	1	1	1	408	44.4	9.77	97533.3		55250.7	79693.5	156963	83744.9
IsMasterProtein	Q8C1A5	Thimet oligopeptidase OS=Mus musculus OX=10090 GN=Thop1 PE=1 SV=1	1	1	1	1	687	78	6.06					485659	281388				220617		573518
[truncated: 1,657 more rows]

## Sheet: S1B_Input_SAINT
Supplementary File 1B - Input data for SAINT analysis
Accession	Description	Luc_rep1	Luc_rep2	Luc_rep3	2C-_rep1	2C-_rep2	2C-_rep3	2C+_rep1	2C+_rep3	# AAs
CON_P22629	Streptavidin OS=Streptomyces avidinii PE=1 SV=1	300	244	561	444	479	562	529	591	183
CON_P02769	Serum albumin OS=Bos taurus GN=ALB PE=1 SV=4	100	84	105	91	78	135	116	118	607
CON_P15636	Protease 1 OS=Achromobacter lyticus PE=1 SV=1	64	67	76	48	57	86	63	76	653
CON_P35908	Keratin, type II cytoskeletal 2 epidermal OS=Homo sapiens GN=KRT2 PE=1 SV=2	45	23	58	49	70	42	47	55	639
CON_P35527	Keratin, type I cytoskeletal 9 OS=Homo sapiens GN=KRT9 PE=1 SV=3	54	45	43	56	51	43	39	51	623
Q05920	Pyruvate carboxylase, mitochondrial OS=Mus musculus OX=10090 GN=Pc PE=1 SV=1	17	11	39	18	15	23	24	28	1178
CON_P04264	Keratin, type II cytoskeletal 1 OS=Homo sapiens GN=KRT1 PE=1 SV=6	104	71	79	66	95	50	46	62	644
CON_P00761	Trypsin OS=Sus scrofa PE=1 SV=1	23	56	32	32	19	40	32	33	231
CON_P13645	Keratin, type I cytoskeletal 10 OS=Homo sapiens GN=KRT10 PE=1 SV=6	36	35	47	51	78	40	48	58	584
P38647	Stress-70 protein, mitochondrial OS=Mus musculus OX=10090 GN=Hspa9 PE=1 SV=3	23	22	30	20	18	17	24	16	679
P63017	Heat shock cognate 71 kDa protein OS=Mus musculus OX=10090 GN=Hspa8 PE=1 SV=1	42	37	36	40	48	48	40	45	646
P63260	Actin, cytoplasmic 2 OS=Mus musculus OX=10090 GN=Actg1 PE=1 SV=1	24	27	29	29	26	25	31	28	375
P60710	Actin, cytoplasmic 1 OS=Mus musculus OX=10090 GN=Actb PE=1 SV=1	24	27	29	30	27	25	30	27	375
P99024	Tubulin beta-5 chain OS=Mus musculus OX=10090 GN=Tubb5 PE=1 SV=1	22	24	24	26	27	26	28	30	444
Q03265	ATP synthase subunit alpha, mitochondrial OS=Mus musculus OX=10090 GN=Atp5f1a PE=1 SV=1	29	15	25	17	16	21	18	30	553
Q9D0E1	Heterogeneous nuclear ribonucleoprotein M OS=Mus musculus OX=10090 GN=Hnrnpm PE=1 SV=3	46	41	44	55	58	55	50	55	729
Q9CWF2	Tubulin beta-2B chain OS=Mus musculus OX=10090 GN=Tubb2b PE=1 SV=1	19	20	21	23	24	23	23	26	445
P68372	Tubulin beta-4B chain OS=Mus musculus OX=10090 GN=Tubb4b PE=1 SV=1	18	22	22	27	27	21	24	26	445
P42932	T-complex protein 1 subunit theta OS=Mus musculus OX=10090 GN=Cct8 PE=1 SV=3	30	18	27	15	22	11	21	20	548
Q68FD5	Clathrin heavy chain 1 OS=Mus musculus OX=10090 GN=Cltc PE=1 SV=3	5	5	17	8	14	17	13	10	1675
P63038	60 kDa heat shock protein, mitochondrial OS=Mus musculus OX=10090 GN=Hspd1 PE=1 SV=1	9	11	16	16	13	13	11	12	573
Q7TMM9	Tubulin beta-2A chain OS=Mus musculus OX=10090 GN=Tubb2a PE=1 SV=1	18	19	20	23	22	22	22	25	445
P11499	Heat shock protein HSP 90-beta OS=Mus musculus OX=10090 GN=Hsp90ab1 PE=1 SV=3	25	18	24	23	34	32	27	31	724
P07901	Heat shock protein HSP 90-alpha OS=Mus musculus OX=10090 GN=Hsp90aa1 PE=1 SV=4	29	20	27	27	40	27	35	33	733
P62737	Actin, aortic smooth muscle OS=Mus musculus OX=10090 GN=Acta2 PE=1 SV=1	18	20	22	20	20	18	23	17	377
P68033	Actin, alpha cardiac muscle 1 OS=Mus musculus OX=10090 GN=Actc1 PE=1 SV=1	18	20	22	20	20	18	23	17	377
P63268	Actin, gamma-enteric smooth muscle OS=Mus musculus OX=10090 GN=Actg2 PE=1 SV=1	18	20	22	20	20	18	23	17	376
P05213	Tubulin alpha-1B chain OS=Mus musculus OX=10090 GN=Tuba1b PE=1 SV=2	12	15	22	10	18	19	21	28	451
P68369	Tubulin alpha-1A chain OS=Mus musculus OX=10090 GN=Tuba1a PE=1 SV=1	12	15	22	10	18	17	21	26	451
P68373	Tubulin alpha-1C chain OS=Mus musculus OX=10090 GN=Tuba1c PE=1 SV=1	11	15	22	10	18	19	20	27	449
P68134	Actin, alpha skeletal muscle OS=Mus musculus OX=10090 GN=Acta1 PE=1 SV=1	18	20	22	20	20	18	23	17	377
Q6PB66	Leucine-rich PPR motif-containing protein, mitochondrial OS=Mus musculus OX=10090 GN=Lrpprc PE=1 SV=2	14	6	19	9	12	11	9	14	1392
O88477	Insulin-like growth factor 2 mRNA-binding protein 1 OS=Mus musculus OX=10090 GN=Igf2bp1 PE=1 SV=1	11	10	12	13	14	13	18	18	577
Q62318	Transcription intermediary factor 1-beta OS=Mus musculus OX=10090 GN=Trim28 PE=1 SV=3	40	26	39	50	45	42	46	45	834
Q99MR8	Methylcrotonoyl-CoA carboxylase subunit alpha, mitochondrial OS=Mus musculus OX=10090 GN=Mccc1 PE=1 SV=2	7	5	23	9	7	6	12	9	717
Q9ERD7	Tubulin beta-3 chain OS=Mus musculus OX=10090 GN=Tubb3 PE=1 SV=1	12	4	16	20	22	16	18	22	450
P19096	Fatty acid synthase OS=Mus musculus OX=10090 GN=Fasn PE=1 SV=2	9	8	21	11	12	11	14	10	2504
P11983	T-complex protein 1 subunit alpha OS=Mus musculus OX=10090 GN=Tcp1 PE=1 SV=3	6	2	12	10	16	15	15	15	556
Q8CGC7	Bifunctional glutamate/proline--tRNA ligase OS=Mus musculus OX=10090 GN=Eprs PE=1 SV=4	11	10	11	11	10	9	10	12	1512
P05214	Tubulin alpha-3 chain OS=Mus musculus OX=10090 GN=Tuba3a PE=1 SV=1	8	15	19	8	13	16	17	23	450
CON_Q5XQN5	Keratin, type II cytoskeletal 5 OS=Bos taurus GN=KRT5 PE=1 SV=1	24	13	26	22	39	19	27	27	601
CON_P04259	Keratin, type II cytoskeletal 6B OS=Homo sapiens GN=KRT6B PE=1 SV=5	44	16	34	21	28	19	27	25	564
Q8BTM8	Filamin-A OS=Mus musculus OX=10090 GN=Flna PE=1 SV=5	15	5	13	12	18	11	14	24	2647
Q9D6F9	Tubulin beta-4A chain OS=Mus musculus OX=10090 GN=Tubb4a PE=1 SV=3	12	5	15	22	24	16	17	18	444
Q9Z2X1	Heterogeneous nuclear ribonucleoprotein F OS=Mus musculus OX=10090 GN=Hnrnpf PE=1 SV=3	14	13	14	22	18	14	12	14	415
Q80X90	Filamin-B OS=Mus musculus OX=10090 GN=Flnb PE=1 SV=3	10	3	8	11	15	6	6	6	2602
O88569	Heterogeneous nuclear ribonucleoproteins A2/B1 OS=Mus musculus OX=10090 GN=Hnrnpa2b1 PE=1 SV=2	18	35	21	20	29	34	34	33	353
CON_P48668	Keratin, type II cytoskeletal 6C OS=Homo sapiens GN=KRT6C PE=1 SV=3	23	17	29	22	26	16	29	24	564
[truncated: 3,794 more rows]

## Sheet: S1C_SAINT-vs-Luc
Supplementary File 1C - SAINT results of the comparison 2C- vs Luc and 2C+ vs Luc
[truncated: 5,161 more rows]

## Sheet: S1D_SAINT-vs-2C-
Supplementary File 1D - SAINT results of the comparison Luc vs 2C- and 2C+ vs 2C-
[truncated: 5,140 more rows]

[truncated: 2 more sheets: S1E_SAINT-vs-2C+, S1F_PSM]
